# Supplementary material for: Characterization of sound pressure levels and sound sources in the intensive care unit: a 1 week observational study
Source: Front Med (Lausanne). 2023 Jul 13;10:1219257. doi: 10.3389/fmed.2023.1219257 (PMC10382019; doi:10.3389/fmed.2023.1219257)
Supplement: Supplementary file 1 [file Data_Sheet_1.xlsx]

## Sheet: README
SHEET NAME		DESCRIPTION	Associated Scripts
Observation Data B1 Breaks Incl	Raw Observer Data	final raw data set bed 1, building and analysing categories for bed 1 (with all data, breaks are included, not deleted)
Observation Data B2 Breaks Incl	Raw Observer Data	final raw data set bed 2, building and analysing categories for bed 2 (with all data, breaks are included, not deleted)
Observation Data B1 Breaks Excl	Raw Observer Data	final raw data set bed 1, building and analysing of categories for bed 1 (breaks not made are excluded/deleted, every hour 10 min. breaks)
Observation Data B2 Breaks Excl	Raw Observer Data	final raw data set bed 2, building and analysing of categories for bed 2 (breaks not made are excluded/deleted, every hour 10 min. breaks)
Staff Numbers	Plotting Figure 3	Staff numbers used for descriptive analysis presented in the text and figure 3
Patient Monitor Alarms	Plotting Figure 3	Patient monitor alarm data used for descriptive analysis presented in the text and figure 3
Noise Levels 1 Hr	Plotting Figure 3	Noise levels per 1 hour interval (Laeq 1hr) used for descriptive analysis presented in figure 3 (1hr interval used for easier visualization)
Decibel Levels LAeq8h	R Scripts	Laeq 8h data prepared to be read in for the statistical analysis of the sound pressure levels (sections 3.22-3.24 of the results)	SoundPressureLevelsCalculation.R
Restorative Periods	R Scripts	Data read in too calculate the restorative periods (section 3.2.5 of results)	RestorativePeriodCalculation.R
Sound Sources Raw	R Scripts	Subjective sound source data read in for the linear mixed effect model and agreement calculations (sections 3.2.1-3.2.4, 3.3.3, 3.4 of results)	AgreementCalcuation.R	LMEMCalculation.R
Alarms Equipment Raw	R Scripts	Objective equipment and alarm data read in for the linear mixed effect model and agreement calculations (sections 3.3.3, 3.4 of results)	AgreementCalcuation.R	LMEMCalculation.R
PCE_5min (Nursing Station)	Preprocessed Sound Meter Data PCE 5 minute intervals	Preprocessed data from the PCE device (nursing station). LAeq,LAFmax, LAFmin have already been calculated on 5-minute intervals.
SL1_5min (Bed 2)	Preprocessed Sound Meter Data Device 1 (bed 2) 5 minute intervals	Preprocessed data from the sound level meter above bed 2. LAeq,LAFmax, LAFmin have already been calculated on 5-minute intervals.
SL2_5min (Bed 1)	Preprocessed Sound Meter Data Device 2 (bed 1) 5 minute intervals	Preprocessed data from the sound level meter above bed 1. LAeq,LAFmax, LAFmin have already been calculated on 5-minute intervals.
SL3_5min (Bed A)	Preprocessed Sound Meter Data Device 3 (bed A) 5 minute intervals	Preprocessed data from the sound level meter above bed A. LAeq,LAFmax, LAFmin have already been calculated on 5-minute intervals.
Four Week SPLs	Additional weeks data	LAeq per week per device for validation analyses
ABBREVIATIONS OBSERVATION DATA
		Categories	Included sound sources (abbreviation)
Human (-human interaction) sounds	A1. Verbal
		Staff < 3 people talking (out of ward round)	S, E, Shout, SPhone, SS, SPh, SE, EE
		Staff ≥ 3 people talking (out of ward round)	SSS, SSPh, SSSS, 5S, 6S, 7S, …
		Staff during ward round < 3 people talking	Round S, Round SS
		Staff during ward round ≥ 3 people talking	Round SSS, Round SSSS, Round 5S, …
		Staff talking with patient	SPat, PhPat, SSPat, …
		Visitors, staff and patient talking < 3 people	VV, SV, VPat, PatPhone, …
		Visitors, staff and patient talking ≥ 3 people	VVPat, VV, SVV, SSVV, SVVPat, SSVVPat, …
	A2. Non-verbal
		Staff sounds	S-sound, S-cough/sneeze
		Patient sounds	Pat-sound, Pat-stuff/bag
		Visitor sounds	V-sound
Object (-human interaction) sounds	B1. Patient care
		Admission and discharge	Admission, Discharge
		Activity of daily living:
		- Non-mobilization	Int. washing, Int. water spray, Int. feeding, Int. bedpan/urinal
		Activity of daily living:
		- Mobilization	Int. mobilizing, Int. physiotherapy
		Nursing	Int. changing bedsheet, Int. wound care, Int. bandage, Int. death care
		Diagnostic:
		- Standard monitoring	Int. temperature, Int. blood pressure, Int. ECG
		Diagnostic:
		- Radiological diagnostic	Int. X-ray, Int. sonography, Int. doppler
		Diagnostic:
		- Neurological interventions	Int. EEG, Int. EMG, Int. EVD
		Ventilatory interventions:
		- Intubation and extubation	Int. suctioning, Int. intubation, Int. extubation
		- Bronchoscopic interventions
			Int. thoracic drain, Int. bronchoscopy, Int. BAL
		Cardiovascular interventions	Int. CPR, Int. ECMO, Int. water seal drain (cardiotomy reservoir), Int. central venous catheter, Int. IPC
		Renal intervention	Int. RRT
		Unknown intervention	Int. unknown
	B2. General activities
		Preparation board	Prep1, Prep2, Water
		Fee standing equipment	Equip, Supply, Computer
		Pendant	Pendant, Hemosphere
		Bed-related	Bed
		Privacy screens	Door, Divider
		Short-lasting activities*	Bump*, Drop*, Chair*
	B3. Maintenance
		Continuous maintenance	Prepare, Empty, Clean
		Short-lasting maintenance*	Lid*, Laundry*, Trash*
	B4. Personal items
		Clothing accessories	Rattle, Shoes
		Ringing*	Pager*, Phone*, Mobile*
	B5.	Observer
		Observer talking	SObserver
		Observer sounds*	Chair*, Observer cough/sneeze
	C. Alarms
		Monitor alarms

## Sheet: Observation Data B1 Breaks Incl
FORMELN VALUES							group											group						group																		group
Zahlen	O's						Sum (min)											Sum (min)						Sum (min)																		Sum (min)
0	0				A1. Verbal
					Staff talking		Staff talking											Staff talking						Staff talking																		Staff talking
					1-2 people		1-2 people											1-2 people	=< 3 people					=< 3 people																		=< 3 people						with staff
					During ward round		During ward round	Out of ward round			On the phone							Out of ward round	During ward round					During ward round		Out of ward round																Out of ward round
		bed	time	patient	S (Round)	SS (Round)	S (Round), SS (Round)	Shout	S	E	S-Phone	SS			SPh	SE	EE	Shout, S, E, SS, SPh, SE, EE	SSS (Round)	SSSS (Round)	5S (Round)	6S (Round)	7S (Round)	SSS (Round), SSSS (Round), 5S (Round), 6S (Round), 7S (Round)	Amount people attend ward round	SSS			SSPh	SSSS			5S			6S		7S		8S		SSS, SSPh, SSSS, 5S, 6S, 7S, 8S						SPat	PhPat
					Visite P	Visite PP		Ruf	P	E	PTelefon	PP	Pat_Eintritt PP	Transport_PP	PPh	PE	EE		Visite PPP	Visite PPPP	Visite 5 Ps	Visite 6 Ps	Visite 7 Ps		Visite ( ) max Anzahl Personen anwesend	PPP	Pat_Eintritt PPP	Transport_PPP	PPPh	PPPP	Pat_Eintritt PPPP	Transport_PPPP	5 Ps	Pat_Eintritt_ 5Ps	Transport_5Ps	6 Ps	Pat_Eintritt_ 6Ps	7Ps	Pat_Eintritt_ 7Ps	8Ps	Pat_Eintritt_ 8Ps		Pat_Eintritt ( ) max Anzahl Personen anwesend	Pat_Wieder-Eintritt ( )	Transport ( )	SW ja	Teaching ja/nein	PPat	PatPh
		1	2021-08-23 09:15:00	no pat			0					7						1						0																		0
		1	2021-08-23 09:20:00	no pat			0											0						0																		0
		1	2021-08-23 09:25:00	no pat			0											0						0																		0
		1	2021-08-23 09:30:00	no pat			0											0						0																		0
		1	2021-08-23 09:35:00	no pat			0											0						0																		0
		1	2021-08-23 09:40:00	no pat			0											0						0																		0
		1	2021-08-23 09:45:00	no pat			0											0						0																		0
		1	2021-08-23 09:50:00	no pat			0											0						0																		0
		1	2021-08-23 09:55:00	no pat			0					7.8						3						0																		0
		1	2021-08-23 10:00:00	no pat			0					1.2						3						0																		0
		1	2021-08-23 10:05:00	no pat			0				8	6						2						0																		0
		1	2021-08-23 10:10:00	no pat			0											0						0																		0
		1	2021-08-23 10:15:00	no pat			0					6						1						0																		0
		1	2021-08-23 10:20:00	break			0											0						0																		0
		1	2021-08-23 10:25:00	break			0											0						0																		0
		1	2021-08-23 10:30:00	no pat			0				3.4	1						4						0																		0
		1	2021-08-23 10:35:00	no pat			0				5							1						0																		0
		1	2021-08-23 10:40:00	no pat			0											0						0																		0
		1	2021-08-23 10:45:00	no pat			0											0						0																		0
		1	2021-08-23 10:50:00	no pat			0											0						0																		0
		1	2021-08-23 10:55:00	no pat			0											0						0																		0
		1	2021-08-23 11:00:00	no pat			0										3	1						0																		0
		1	2021-08-23 11:05:00	no pat			0											0						0																		0
		1	2021-08-23 11:10:00	no pat			0											0						0																		0
		1	2021-08-23 11:15:00	no pat			0											0						0																		0
		1	2021-08-23 11:20:00	break			0											0						0																		0
		1	2021-08-23 11:25:00	break			0											0						0																		0
		1	2021-08-23 11:30:00	no pat			0					2,3,4						3						0																		0
		1	2021-08-23 11:35:00	no pat			0											0						0																		0
		1	2021-08-23 11:40:00	no pat			0											0						0																		0
		1	2021-08-23 11:45:00	no pat			0											0						0																		0
		1	2021-08-23 11:50:00	no pat			0											0						0																		0
		1	2021-08-23 11:55:00	no pat			0											0						0																		0
		1	2021-08-23 12:00:00	no pat			0											0						0																		0
		1	2021-08-23 12:05:00	no pat			0					7.9						3						0		8.9																3
		1	2021-08-23 12:10:00	no pat			0					0.1						3						0																		0
		1	2021-08-23 12:15:00	no pat			0					9						1						0																		0
		1	2021-08-23 12:20:00	break			0											0						0																		0
		1	2021-08-23 12:25:00	break			0											0						0																		0
		1	2021-08-23 12:30:00	no pat			0											0						0																		0
		1	2021-08-23 12:35:00	no pat			0											0						0																		0
		1	2021-08-23 12:40:00	no pat			0											0						0																		0
		1	2021-08-23 12:45:00	no pat			0											0						0																		0
		1	2021-08-23 12:50:00	no pat			0					0						1						0																		0
		1	2021-08-23 12:55:00	no pat			0											0						0																		0
		1	2021-08-23 13:00:00	no pat			0					2						1						0																		0
		1	2021-08-23 13:05:00	no pat			0					6						1						0																		0
		1	2021-08-23 13:10:00	no pat			0											0						0																		0
		1	2021-08-23 13:15:00	no pat			0					7,8,9						3						0																		0
		1	2021-08-23 13:20:00	break			0											0						0																		0
		1	2021-08-23 13:25:00	break			0											0						0																		0
		1	2021-08-23 13:30:00	P5.1-1			0	1										1						0		0,1,2,3,4				3												5
		1	2021-08-23 13:35:00	P5.1-1			0					9						1						0						5,6,7												3
		1	2021-08-23 13:40:00	P5.1-1			0					0						1						0		0.3				1,2,3												6
		1	2021-08-23 13:45:00	P5.1-1			0					5,6,7,8,9						5						0		7.8																3
		1	2021-08-23 13:50:00	P5.1-1			0					0,1,2,3,4						5						0		2																1
		1	2021-08-23 13:55:00	P5.1-1			0					5.6						3						0																		0
		1	2021-08-23 14:00:00	P5.1-1			0					0.2						3						0																		0
		1	2021-08-23 14:05:00	P5.1-1			0											0						0																		0
		1	2021-08-23 14:10:00	P5.1-1			0				3							1						0																		0
		1	2021-08-23 14:15:00	P5.1-1			0				5.6	6.7						6						0																		0
		1	2021-08-23 14:20:00	break			0											0						0																		0
		1	2021-08-23 14:25:00	break			0											0						0																		0
		1	2021-08-23 14:30:00	P5.1-1			0				2	3.4						4						0																		0
		1	2021-08-23 14:35:00	P5.1-1			0					7,8,9						3						0																		0
		1	2021-08-23 14:40:00	P5.1-1			0				1,2,3,4	0,2,3						5						0		1																1
		1	2021-08-23 14:45:00	P5.1-1			0				5.6	6,7,9						6						0																		0						6,7,8
		1	2021-08-23 14:50:00	P5.1-1			0					0.1						3						0																		0
		1	2021-08-23 14:55:00	P5.1-1			0					5						1						0																		0						7.8
		1	2021-08-23 15:00:00	P5.1-1			0					0,1,2,3,4						5						0																		0
		1	2021-08-23 15:05:00	P5.1-1			0					5,6,7,8,9						5						0																		0						9
		1	2021-08-23 15:10:00	P5.1-1			0					0.2						3						0																		0
		1	2021-08-23 15:15:00	P5.1-1			0					6,7,8,9						4						0																		0						6,7,8,9
		1	2021-08-23 15:20:00	break			0											0						0																		0
		1	2021-08-23 15:25:00	break			0											0						0																		0
		1	2021-08-23 15:30:00	P5.1-1			0					0						1						0																		0						2.3
		1	2021-08-23 15:35:00	P5.1-1			0					7						1						0																		0
		1	2021-08-23 15:40:00	P5.1-1			0					0						1						0																		0
		1	2021-08-23 15:45:00	P5.1-1			0											0						0																		0
		1	2021-08-23 15:50:00	P5.1-1			0											0						0																		0
		1	2021-08-23 15:55:00	P5.1-1			0					7						1						0																		0
		1	2021-08-23 16:00:00	P5.1-1			0											0						0																		0
		1	2021-08-23 16:05:00	P5.1-1			0					7.9						3						0																		0
		1	2021-08-23 16:10:00	P5.1-1			0					0.4						3						0																		0
		1	2021-08-23 16:15:00	P5.1-1			0					5.7						3						0																		0
		1	2021-08-23 16:20:00	break			0											0						0																		0
		1	2021-08-23 16:25:00	break			0											0						0																		0
		1	2021-08-23 16:30:00	P5.1-1			0					0.1						3						0																		0
		1	2021-08-23 16:35:00	P5.1-1			0				6							1						0																		0
		1	2021-08-23 16:40:00	P5.1-1		O	1											0						0	8																	0
		1	2021-08-23 16:45:00	P5.1-1		5,6,7	3					8.9						3						0	8					7												1						8
		1	2021-08-23 16:50:00	P5.1-1			0											0						0																		0						0,1,2
		1	2021-08-23 16:55:00	P5.1-1			0					7.9						3						0																		0						5,6,7,9
		1	2021-08-23 17:00:00	P5.1-1			0					2.3				1,2,3		6						0																		0						1,3,4
		1	2021-08-23 17:05:00	P5.1-1			0											0						0																		0						5.6
		1	2021-08-23 17:10:00	P5.1-1			0											0						0																		0
		1	2021-08-23 17:15:00	P5.1-1			0					6.7						3						0																		0
		1	2021-08-23 17:20:00	break			0											0						0																		0
		1	2021-08-23 17:25:00	break			0											0						0																		0
		1	2021-08-23 17:30:00	P5.1-1			0					4						1						0		4																1
		1	2021-08-23 17:35:00	P5.1-1			0					5,6,8,9						4						0		7																1						8.9
		1	2021-08-23 17:40:00	P5.1-1			0											0						0																		0
		1	2021-08-23 17:45:00	P5.1-1			0					8.9						3						0																		0
		1	2021-08-23 17:50:00	P5.1-1			0					2						1						0																		0
		1	2021-08-23 17:55:00	P5.1-1			0											0						0																		0
		1	2021-08-23 18:00:00	P5.1-1			0					1						1						0																		0						4
		1	2021-08-23 18:05:00	P5.1-1			0					9						1						0																		0
		1	2021-08-23 18:10:00	P5.1-1			0					3						1						0																		0
		1	2021-08-23 18:15:00	P5.1-1			0											0						0																		0
		1	2021-08-23 18:20:00	break			0											0						0																		0
		1	2021-08-23 18:25:00	break			0											0						0																		0
		1	2021-08-23 18:30:00	P5.1-1			0				0,1,4	0,1,4						3						0		3																1						1.2
		1	2021-08-23 18:35:00	P5.1-1			0				5,6,7	6,8,9						5						0		7																1						5
		1	2021-08-23 18:40:00	P5.1-1			0					0,1,4						3						0		2.3				3												4
		1	2021-08-23 18:45:00	P5.1-1			0					5.6						3						0		5																1
		1	2021-08-23 18:50:00	P5.1-1			0					0,2,3,4						4						0																		0						0.2
		1	2021-08-23 18:55:00	P5.1-1			0					5.6						3						0		5																1
		1	2021-08-23 19:00:00	P5.1-1			0					1,2,4						3						0																		0
		1	2021-08-23 19:05:00	P5.1-1			0					5						1						0																		0						5.6
		1	2021-08-23 19:10:00	P5.1-1			0											0						0																		0
		1	2021-08-23 19:15:00	P5.1-1			0											0						0																		0
		1	2021-08-23 19:20:00	break			0											0						0																		0
		1	2021-08-23 19:25:00	break			0											0						0																		0
		1	2021-08-23 19:30:00	P5.1-1			0											0						0																		0
		1	2021-08-23 19:35:00	P5.1-1			0											0						0																		0
		1	2021-08-23 19:40:00	P5.1-1			0											0						0																		0
		1	2021-08-23 19:45:00	P5.1-1			0											0						0																		0						9
		1	2021-08-23 19:50:00	P5.1-1			0											0						0																		0						0
		1	2021-08-23 19:55:00	P5.1-1			0											0						0																		0
		1	2021-08-23 20:00:00	P5.1-1			0											0						0																		0
		1	2021-08-23 20:05:00	P5.1-1			0											0						0																		0
		1	2021-08-23 20:10:00	P5.1-1			0											0						0																		0
		1	2021-08-23 20:15:00	P5.1-1			0											0						0																		0						9
		1	2021-08-23 20:20:00	break			0											0						0																		0
		1	2021-08-23 20:25:00	break			0											0						0																		0
		1	2021-08-23 20:30:00	break			0											0						0																		0
		1	2021-08-23 20:35:00	break			0											0						0																		0
		1	2021-08-23 20:40:00	P5.1-1			0											0						0																		0						1,2,4
		1	2021-08-23 20:45:00	P5.1-1			0											0						0																		0
		1	2021-08-23 20:50:00	P5.1-1			0					3						1						0																		0						2
		1	2021-08-23 20:55:00	P5.1-1			0					7,8,9						3						0																		0						7,8,9
		1	2021-08-23 21:00:00	P5.1-1			0					0,1,2,3,4						5						0																		0						0.1
		1	2021-08-23 21:05:00	P5.1-1			0					9						1						0																		0
		1	2021-08-23 21:10:00	P5.1-1			0					0.1						3						0																		0
		1	2021-08-23 21:15:00	P5.1-1			0					6,7,8						3						0																		0
		1	2021-08-23 21:20:00	P5.1-1			0					4						1						0																		0
		1	2021-08-23 21:25:00	P5.1-1			0					9						1						0																		0
		1	2021-08-23 21:30:00	P5.1-1			0					0.2						3						0																		0						4
		1	2021-08-23 21:35:00	P5.1-1			0					9						1						0																		0
		1	2021-08-23 21:40:00	P5.1-1			0					0,1,2,3,4						5						0																		0
		1	2021-08-23 21:45:00	P5.1-1			0					8						1						0																		0
		1	2021-08-23 21:50:00	P5.1-1			0											0						0																		0						2,3,4
		1	2021-08-23 21:55:00	P5.1-1			0					6,7,8						3						0																		0						5,8,9
		1	2021-08-23 22:00:00	P5.1-1			0					1.3						3						0																		0						1,3,4
		1	2021-08-23 22:05:00	P5.1-1			0					9						1						0																		0						5
		1	2021-08-23 22:10:00	P5.1-1			0					0,1,2,3						4						0		1																1
		1	2021-08-23 22:15:00	P5.1-1			0											0						0																		0						6
		1	2021-08-23 22:20:00	P5.1-1			0					O						1						0																		0						2.3
		1	2021-08-23 22:25:00	P5.1-1			0					7						1						0																		0
		1	2021-08-23 22:30:00	P5.1-1			0					2						1						0																		0						3
		1	2021-08-23 22:35:00	P5.1-1		6,7,8	3											0						0	4																	0						7,8,9
		1	2021-08-23 22:40:00	P5.1-1			0					0,1,2,3,4						5						0																		0						0,2,3,4
		1	2021-08-23 22:45:00	P5.1-1			0					5,7,8,9						4						0																		0				ja		5,8,9
		1	2021-08-23 22:50:00	P5.1-1			0					0,1,2,3,4						5						0																		0				ja		0.1
		1	2021-08-23 22:55:00	P5.1-1			0											0						0																		0						9
		1	2021-08-23 23:00:00	P5.1-1			0					1.2						3						0																		0
		1	2021-08-23 23:05:00	P5.1-1			0					5						1						0																		0						8.9
		1	2021-08-23 23:10:00	P5.1-1			0											0						0																		0						0,1,2
		1	2021-08-23 23:15:00	P5.1-1			0					7						1						0		7																1						9
		1	2021-08-23 23:20:00	break			0											0						0																		0
		1	2021-08-23 23:25:00	break			0											0						0																		0
		1	2021-08-23 23:30:00	P5.1-1			0											0						0																		0						0,2,3,4
		1	2021-08-23 23:35:00	P5.1-1			0					6,7,8,9						4						0																		0
		1	2021-08-23 23:40:00	P5.1-1			0					0						1						0																		0
		1	2021-08-23 23:45:00	P5.1-1			0											0						0																		0
		1	2021-08-23 23:50:00	P5.1-1			0					4						1						0																		0						1
		1	2021-08-23 23:55:00	P5.1-1			0											0						0																		0
		1	2021-08-24 00:00:00	P5.1-1			0											0						0																		0
		1	2021-08-24 00:05:00	P5.1-1			0											0						0																		0
		1	2021-08-24 00:10:00	P5.1-1			0											0						0																		0
		1	2021-08-24 00:15:00	P5.1-1			0					1						1						0																		0
		1	2021-08-24 00:20:00	P5.1-1			0											0						0																		0						3.4
		1	2021-08-24 00:25:00	P5.1-1			0					7.9						3						0																		0						5,7,8,9
		1	2021-08-24 00:30:00	P5.1-1			0					1						1						0																		0
		1	2021-08-24 00:35:00	P5.1-1			0											0						0																		0
		1	2021-08-24 00:40:00	P5.1-1			0											0						0																		0
		1	2021-08-24 00:45:00	P5.1-1			0											0						0																		0
		1	2021-08-24 00:50:00	P5.1-1			0											0						0																		0
		1	2021-08-24 00:55:00	P5.1-1			0	O				8.9						4						0																		0
		1	2021-08-24 01:00:00	P5.1-1			0					0,1,2,3,4						5						0		0.4																3						4
		1	2021-08-24 01:05:00	P5.1-1			0											0						0																		0						5.6
		1	2021-08-24 01:10:00	P5.1-1			0											0						0																		0
		1	2021-08-24 01:15:00	P5.1-1			0											0						0																		0
		1	2021-08-24 01:20:00	break			0											0						0																		0
		1	2021-08-24 01:25:00	break			0											0						0																		0
		1	2021-08-24 01:30:00	P5.1-1			0					1,2,3						3						0																		0						4
		1	2021-08-24 01:35:00	P5.1-1			0					9						1						0		9																1						5.6
		1	2021-08-24 01:40:00	P5.1-1			0											0						0		0,1,2,3,4				1												5
		1	2021-08-24 01:45:00	P5.1-1			0					6.7						3						0		5																1						5
		1	2021-08-24 01:50:00	P5.1-1			0											0						0		2																1
		1	2021-08-24 01:55:00	P5.1-1			0											0						0																		0
		1	2021-08-24 02:00:00	P5.1-1			0											0						0																		0						4
		1	2021-08-24 02:05:00	P5.1-1			0					5,6,8						3						0																		0
		1	2021-08-24 02:10:00	P5.1-1			0					1.4						3						0																		0
		1	2021-08-24 02:15:00	P5.1-1			0					5.6						3						0																		0					ja	7
		1	2021-08-24 02:20:00	P5.1-1			0											0						0																		0
		1	2021-08-24 02:25:00	P5.1-1			0											0						0																		0
		1	2021-08-24 02:30:00	P5.1-1			0											0						0																		0
		1	2021-08-24 02:35:00	P5.1-1			0					8						1						0																		0
		1	2021-08-24 02:40:00	P5.1-1			0											0						0																		0
		1	2021-08-24 02:45:00	P5.1-1			0											0						0																		0
		1	2021-08-24 02:50:00	P5.1-1			0											0						0																		0
		1	2021-08-24 02:55:00	P5.1-1			0					6						1						0																		0
		1	2021-08-24 03:00:00	P5.1-1			0											0						0																		0
		1	2021-08-24 03:05:00	P5.1-1			0					9						1						0																		0
		1	2021-08-24 03:10:00	P5.1-1			0				4	0,1,2,3						5						0		4																1
		1	2021-08-24 03:15:00	P5.1-1			0					5,6,8						3						0																		0
		1	2021-08-24 03:20:00	break			0											0						0																		0
		1	2021-08-24 03:25:00	P5.1-1			0					9						1						0																		0						8
		1	2021-08-24 03:30:00	P5.1-1			0					0.2						3						0																		0						3.4
		1	2021-08-24 03:35:00	P5.1-1			0					8						1						0																		0
		1	2021-08-24 03:40:00	P5.1-1			0					3						1						0																		0						0.1
		1	2021-08-24 03:45:00	P5.1-1			0											0						0		7.8																3
		1	2021-08-24 03:50:00	P5.1-1			0											0						0																		0
		1	2021-08-24 03:55:00	P5.1-1			0											0						0																		0
		1	2021-08-24 04:00:00	P5.1-1			0											0						0																		0
		1	2021-08-24 04:05:00	P5.1-1			0					8.9						3						0																		0
		1	2021-08-24 04:10:00	P5.1-1			0					2						1						0		4																1
		1	2021-08-24 04:15:00	P5.1-1			0					5.8						3						0		5,6,7																3
		1	2021-08-24 04:20:00	P5.1-1			0											0						0																		0
		1	2021-08-24 04:25:00	P5.1-1			0					6,7,8,9						4						0																		0
		1	2021-08-24 04:30:00	P5.1-1			0					2.3						3						0																		0
		1	2021-08-24 04:35:00	P5.1-1			0					9						1						0																		0
		1	2021-08-24 04:40:00	P5.1-1			0					0,1,2,4						4						0		2																1						0,1,2,3,4
		1	2021-08-24 04:45:00	P5.1-1			0					6,7,8,9						4						0		8																1						5.9
		1	2021-08-24 04:50:00	P5.1-1			0					0.4						3						0																		0						1,2,3,4
		1	2021-08-24 04:55:00	P5.1-1			0					7						1						0																		0						5,8,9
		1	2021-08-24 05:00:00	P5.1-1			0											0						0																		0						0,1,2,3,4
		1	2021-08-24 05:05:00	P5.1-1			0					9						1						0																		0						6
		1	2021-08-24 05:10:00	P5.1-1			0					0,1,2,3,4						5						0																		0
		1	2021-08-24 05:15:00	P5.1-1			0					5,6,7,8,9						5						0																		0
		1	2021-08-24 05:20:00	break			0											0						0																		0
		1	2021-08-24 05:25:00	P5.1-1			0					5						1						0																		0
		1	2021-08-24 05:30:00	P5.1-1			0					2,3,4						3						0																		0						3
		1	2021-08-24 05:35:00	P5.1-1			0											0						0																		0						5,6,7,8,9
		1	2021-08-24 05:40:00	P5.1-1			0					2.3						3						0																		0						0,1,3
		1	2021-08-24 05:45:00	P5.1-1			0											0						0																		0
		1	2021-08-24 05:50:00	P5.1-1			0					3						1						0		3																1
		1	2021-08-24 05:55:00	P5.1-1			0											0						0																		0
		1	2021-08-24 06:00:00	P5.1-1			0					1.3						3						0		0																1
		1	2021-08-24 06:05:00	P5.1-1			0					7.9						3						0																		0
		1	2021-08-24 06:10:00	P5.1-1			0					2						1						0																		0
		1	2021-08-24 06:15:00	P5.1-1			0					5,6,7,8,9						5						0		9																1					ja
		1	2021-08-24 06:20:00	break			0											0						0																		0
		1	2021-08-24 06:25:00	break			0											0						0																		0
		1	2021-08-24 06:30:00	P5.1-1			0					0,1,2,3						4						0		2																1					ja
		1	2021-08-24 06:35:00	P5.1-1			0											0						0																		0
		1	2021-08-24 06:40:00	P5.1-1			0											0						0																		0
		1	2021-08-24 06:45:00	P5.1-1			0					9						1						0																		0
		1	2021-08-24 06:50:00	P5.1-1			0											0						0																		0
		1	2021-08-24 06:55:00	P5.1-1			0											0						0																		0
		1	2021-08-24 07:00:00	P5.1-1			0											0						0																		0
		1	2021-08-24 07:05:00	P5.1-1			0					7.8						3						0																		0						7,8,9
		1	2021-08-24 07:10:00	P5.1-1			0											0	3.4					3	3																	0						0.1
		1	2021-08-24 07:15:00	P5.1-1			0											0						0																		0
		1	2021-08-24 07:20:00	P5.1-1			0	1				0,1,2,3,4						5						0																		0						3
		1	2021-08-24 07:25:00	P5.1-1			0					5,6,7						3						0																		0						7,8,9
		1	2021-08-24 07:30:00	P5.1-1			0					3.4						3						0		4																1						0,1,2,3
		1	2021-08-24 07:35:00	P5.1-1			0					6						1						0		5.6																3
		1	2021-08-24 07:40:00	P5.1-1			0											0						0		2,3,4																3						2.3
		1	2021-08-24 07:45:00	P5.1-1			0											0						0		5,6,7,8,9																5
		1	2021-08-24 07:50:00	P5.1-1			0					0.1						3						0						0												1						2.4
		1	2021-08-24 07:55:00	P5.1-1			0					8						1						0																		0						5
		1	2021-08-24 08:00:00	P5.1-1			0					4						1	3.4		2			4	8	4																1
		1	2021-08-24 08:05:00	P5.1-1			0											0						0																		0
		1	2021-08-24 08:10:00	P5.1-1			0					0,1,2						3						0																		0
		1	2021-08-24 08:15:00	P5.1-1			0											0						0																		0
		1	2021-08-24 08:20:00	break			0											0						0																		0
		1	2021-08-24 08:25:00	break			0											0						0																		0
		1	2021-08-24 08:30:00	P5.1-1			0					0.1						3						0																		0
		1	2021-08-24 08:35:00	P5.1-1			0											0						0																		0						5
		1	2021-08-24 08:40:00	P5.1-1			0					1						1						0																		0						3
		1	2021-08-24 08:45:00	P5.1-1			0					6.7						3						0		7,8,9																3						9
		1	2021-08-24 08:50:00	P5.1-1			0				0	0,2,3,4						4						0		0.1																3						1.3
		1	2021-08-24 08:55:00	P5.1-1			0				6.7	5.6						6						0																		0						5
		1	2021-08-24 09:00:00	P5.1-1			0					3.4						3						0																		0						3.4
		1	2021-08-24 09:05:00	P5.1-1			0				8	7						2						0																		0						5,6,9
		1	2021-08-24 09:10:00	P5.1-1			0				0	0,1,2						3						0																		0						0,2,4
		1	2021-08-24 09:15:00	P5.1-1			0				7	7,8,9						3						0																		0						5,6,8
		1	2021-08-24 09:20:00	break			0											0						0																		0
		1	2021-08-24 09:25:00	break			0											0						0																		0
		1	2021-08-24 09:30:00	P5.1-1			0									0		1						0																		0
		1	2021-08-24 09:35:00	P5.1-1			0					5						1						0																		0
		1	2021-08-24 09:40:00	P5.1-1			0											0						0																		0
		1	2021-08-24 09:45:00	P5.1-1			0											0						0																		0
		1	2021-08-24 09:50:00	P5.1-1			0											0						0																		0
		1	2021-08-24 09:55:00	P5.1-1			0											0						0																		0
		1	2021-08-24 10:00:00	P5.1-1			0											0						0																		0
		1	2021-08-24 10:05:00	P5.1-1			0											0						0																		0
		1	2021-08-24 10:10:00	P5.1-1			0					1						1						0																		0
		1	2021-08-24 10:15:00	P5.1-1			0											0						0																		0
		1	2021-08-24 10:20:00	P5.1-1			0											0						0																		0
		1	2021-08-24 10:25:00	P5.1-1			0					5						1						0		5,6,7,8				9												5						8
		1	2021-08-24 10:30:00	P5.1-1			0					1						1						0		3.4																3
		1	2021-08-24 10:35:00	P5.1-1			0											0						0		5,6,7,8																4
		1	2021-08-24 10:40:00	P5.1-1			0				1							1						0																		0
		1	2021-08-24 10:45:00	P5.1-1			0					8.9						3						0																		0
		1	2021-08-24 10:50:00	P5.1-1			0					4						1						0																		0
		1	2021-08-24 10:55:00	P5.1-1			0											0						0																		0
		1	2021-08-24 11:00:00	break			0											0						0																		0
		1	2021-08-24 11:05:00	P5.1-1			0											0						0																		0
		1	2021-08-24 11:10:00	P5.1-1			0											0						0																		0
		1	2021-08-24 11:15:00	P5.1-1			0											0						0																		0
		1	2021-08-24 11:20:00	break			0											0						0																		0
		1	2021-08-24 11:25:00	break			0											0						0																		0
		1	2021-08-24 11:30:00	P5.1-1			0											0						0																		0
		1	2021-08-24 11:35:00	P5.1-1			0											0						0																		0
		1	2021-08-24 11:40:00	P5.1-1			0											0						0																		0
		1	2021-08-24 11:45:00	P5.1-1			0					6						1						0																		0
		1	2021-08-24 11:50:00	P5.1-1			0											0						0																		0
		1	2021-08-24 11:55:00	P5.1-1			0											0						0																		0
		1	2021-08-24 12:00:00	P5.1-1			0											0						0																		0
		1	2021-08-24 12:05:00	P5.1-1			0											0						0																		0
		1	2021-08-24 12:10:00	P5.1-1			0					3						1						0																		0
		1	2021-08-24 12:15:00	P5.1-1			0					7,8,9						3						0																		0
		1	2021-08-24 12:20:00	P5.1-1			0					0.4						3						0																		0
		1	2021-08-24 12:25:00	P5.1-1			0					6,7,8,9						4						0																		0						7
		1	2021-08-24 12:30:00	P5.1-1			0					0,1,2,3						4						0																		0
		1	2021-08-24 12:35:00	P5.1-1			0					5.6						3						0		7,8,9																3						6.7
		1	2021-08-24 12:40:00	P5.1-1			0					2.3						3						0																		0
		1	2021-08-24 12:45:00	P5.1-1			0											0						0																		0
		1	2021-08-24 12:50:00	P5.1-1			0					2						1						0																		0
		1	2021-08-24 12:55:00	P5.1-1			0											0						0																		0
		1	2021-08-24 13:00:00	P5.1-1			0											0						0																		0
		1	2021-08-24 13:05:00	P5.1-1			0											0						0																		0
		1	2021-08-24 13:10:00	P5.1-1			0	0										1						0																		0
		1	2021-08-24 13:15:00	P5.1-1			0											0						0																		0
		1	2021-08-24 13:20:00	break			0											0						0																		0
		1	2021-08-24 13:25:00	break			0											0						0																		0
		1	2021-08-24 13:30:00	P5.1-1			0											0						0																		0
		1	2021-08-24 13:35:00	P5.1-1			0											0						0																		0
		1	2021-08-24 13:40:00	P5.1-1			0											0						0																		0						2.3
		1	2021-08-24 13:45:00	P5.1-1			0					6,7,8						3						0																		0
		1	2021-08-24 13:50:00	P5.1-1			0					0,3,4						3						0																		0						2
		1	2021-08-24 13:55:00	P5.1-1			0				9	6						2						0																		0
		1	2021-08-24 14:00:00	P5.1-1			0				0	3.4						4						0																		0						4
		1	2021-08-24 14:05:00	P5.1-1			0					5,6,7,8						4						0																		0
		1	2021-08-24 14:10:00	P5.1-1			0											0						0																		0
		1	2021-08-24 14:15:00	P5.1-1			0					8.9						3						0																		0
		1	2021-08-24 14:20:00	break			0											0						0																		0
		1	2021-08-24 14:25:00	break			0											0						0																		0
		1	2021-08-24 14:30:00	P5.1-1			0					0.1						3						0		0																1
		1	2021-08-24 14:35:00	P5.1-1			0											0						0																		0
		1	2021-08-24 14:40:00	P5.1-1			0					4						1						0																		0
		1	2021-08-24 14:45:00	P5.1-1			0											0						0																		0
		1	2021-08-24 14:50:00	P5.1-1			0					0						1						0																		0
		1	2021-08-24 14:55:00	P5.1-1			0											0						0																		0
		1	2021-08-24 15:00:00	P5.1-1			0											0						0																		0
		1	2021-08-24 15:05:00	P5.1-1			0					9						1						0		9																1
		1	2021-08-24 15:10:00	P5.1-1			0					0,1,2,3						4						0		0.2																3						0
		1	2021-08-24 15:15:00	P5.1-1			0								5			1						0																		0
		1	2021-08-24 15:20:00	break			0											0						0																		0
		1	2021-08-24 15:25:00	break			0											0						0																		0
		1	2021-08-24 15:30:00	P5.1-1			0					0,1,2,3,4						5						0		4																1
		1	2021-08-24 15:35:00	P5.1-1			0					7,8,9						3						0		6				7												2
		1	2021-08-24 15:40:00	P5.1-1			0					0						1						0						0,1,2,3,4												5
		1	2021-08-24 15:45:00	P5.1-1			0					5,7,9						3						0		5,7,9				5,6,7												4
		1	2021-08-24 15:50:00	P5.1-1			0					0						1						0		0,1,2,3,4																5
		1	2021-08-24 15:55:00	P5.1-1			0					5,6,7,8						4						0		9				9												1
		1	2021-08-24 16:00:00	P5.1-1			0					2,3,4						3						0		0.1																0
		1	2021-08-24 16:05:00	P5.1-1			0					5,6,7,9						4						0		6,7,8				6.8												6
		1	2021-08-24 16:10:00	P5.1-1			0	3			3	0,1,2,3,4						5						0		3																1
		1	2021-08-24 16:15:00	P5.1-1			0					5,6,7,8						4						0		8.9																3
		1	2021-08-24 16:20:00	break			0											0						0																		0
		1	2021-08-24 16:25:00	break			0											0						0																		0
		1	2021-08-24 16:30:00	P5.1-1			0											0						0																		0
		1	2021-08-24 16:35:00	P5.1-1			0		5									1						0																		0
		1	2021-08-24 16:40:00	P5.1-1			0											0						0																		0
		1	2021-08-24 16:45:00	P5.1-1			0					5.6						3						0																		0
		1	2021-08-24 16:50:00	P5.1-1			0											0	3.4					3	5																	0
		1	2021-08-24 16:55:00	P5.1-1			0					5,6,7,8						4						0																		0
		1	2021-08-24 17:00:00	P5.1-1			0					0						1						0																		0
		1	2021-08-24 17:05:00	P5.1-1			0											0						0																		0
		1	2021-08-24 17:10:00	P5.1-1			0											0						0																		0
		1	2021-08-24 17:15:00	P5.1-1			0					7.9						3						0																		0
		1	2021-08-24 17:20:00	break			0											0						0																		0
		1	2021-08-24 17:25:00	break			0											0						0																		0
		1	2021-08-24 17:30:00	P5.1-1			0											0						0																		0
		1	2021-08-24 17:35:00	P5.1-1			0											0						0																		0
		1	2021-08-24 17:40:00	P5.1-1			0											0						0																		0
		1	2021-08-24 17:45:00	P5.1-1			0											0						0																		0
		1	2021-08-24 17:50:00	P5.1-1			0											0						0																		0
		1	2021-08-24 17:55:00	P5.1-1			0					9						1						0																		0
		1	2021-08-24 18:00:00	P5.1-1			0											0						0																		0
		1	2021-08-24 18:05:00	P5.1-1			0											0						0																		0
		1	2021-08-24 18:10:00	P5.1-1			0											0						0																		0
		1	2021-08-24 18:15:00	P5.1-1			0					7.8						3						0		9																1
		1	2021-08-24 18:20:00	break			0											0						0																		0
		1	2021-08-24 18:25:00	break			0											0						0																		0
		1	2021-08-24 18:30:00	P5.1-1			0											0						0																		0
		1	2021-08-24 18:35:00	P5.1-1			0											0						0																		0
		1	2021-08-24 18:40:00	P5.1-1			0	3										1						0																		0
		1	2021-08-24 18:45:00	P5.1-1			0											0						0																		0						7
		1	2021-08-24 18:50:00	P5.1-1			0											0						0																		0						2,3,4
		1	2021-08-24 18:55:00	P5.1-1			0					6.7						3						0																		0
		1	2021-08-24 19:00:00	P5.1-1			0				0,1,2,3	4						5						0																		0
		1	2021-08-24 19:05:00	P5.1-1			0	8										1						0		8																1
		1	2021-08-24 19:10:00	P5.1-1			0					2,3,4						3						0																		0						0
		1	2021-08-24 19:15:00	P5.1-1			0					6,7,9						3						0																		0						5,6,8,9
		1	2021-08-24 19:20:00	P5.1-1			0				0	2,3,4						4						0		1.4																3						1,2,4
		1	2021-08-24 19:25:00	break			0											0						0																		0
		1	2021-08-24 19:30:00	P5.1-1			0					1,2,3,4						4						0																		0						3
		1	2021-08-24 19:35:00	P5.1-1			0					5,7,8,9						4						0		8																1						6,7,9
		1	2021-08-24 19:40:00	P5.1-1			0											0						0																		0						3.4
		1	2021-08-24 19:45:00	P5.1-1			0											0						0																		0						7
		1	2021-08-24 19:50:00	P5.1-1			0					3.4						3						0																		0						4
		1	2021-08-24 19:55:00	P5.1-1			0					5						1						0																		0						6,7,8
		1	2021-08-24 20:00:00	P5.1-1			0					2,3,4						3						0																		0						3.4
		1	2021-08-24 20:05:00	P5.1-1			0					5						1						0						6												1						5
		1	2021-08-24 20:10:00	P5.1-1			0											0						0																		0
		1	2021-08-24 20:15:00	P5.1-1			0											0						0																		0
		1	2021-08-24 20:20:00	break			0											0						0																		0
		1	2021-08-24 20:25:00	break			0											0						0																		0
		1	2021-08-24 20:30:00	break			0											0						0																		0
		1	2021-08-24 20:35:00	P5.1-1			0				9	8						2						0																		0
		1	2021-08-24 20:40:00	P5.1-1			0				0,1,2	2.3						6						0																		0
		1	2021-08-24 20:45:00	P5.1-1			0					6,7,8,9						4						0																		0
		1	2021-08-24 20:50:00	P5.1-1			0					1,2,3,4						4						0																		0
		1	2021-08-24 20:55:00	P5.1-1			0					9						1						0																		0						9
		1	2021-08-24 21:00:00	P5.1-1			0											0						0																		0						0
		1	2021-08-24 21:05:00	P5.1-1			0					8.9						3						0																		0
		1	2021-08-24 21:10:00	P5.1-1			0					0.1						3						0																		0
		1	2021-08-24 21:15:00	P5.1-1			0					6,7,8						3						0		7																1						9
		1	2021-08-24 21:20:00	P5.1-1			0					0,2,3,4						4						0																		0
		1	2021-08-24 21:25:00	P5.1-1			0					8						1						0																		0
		1	2021-08-24 21:30:00	P5.1-1			0					1						1						0																		0
		1	2021-08-24 21:35:00	P5.1-1			0					9						1						0																		0						7
		1	2021-08-24 21:40:00	P5.1-1			0											0						0																		0						1
		1	2021-08-24 21:45:00	P5.1-1			0					6.9						3						0																		0						7.8
		1	2021-08-24 21:50:00	P5.1-1			0											0						0																		0						0,1,2
		1	2021-08-24 21:55:00	P5.1-1			0					7						1						0																		0
		1	2021-08-24 22:00:00	P5.1-1			0					0,3,4						3						0																		0						1
		1	2021-08-24 22:05:00	P5.1-1			0					5.6						3						0																		0
		1	2021-08-24 22:10:00	P5.1-1			0											0						0																		0						0,1,2
		1	2021-08-24 22:15:00	P5.1-1			0					8.9						3						0																		0						9
		1	2021-08-24 22:20:00	P5.1-1			0					0,1,2,3,4						5						0		1																1
		1	2021-08-24 22:25:00	break			0											0						0																		0
		1	2021-08-24 22:30:00	P5.1-1		4	1				1	1						1						0	4																	0
		1	2021-08-24 22:35:00	P5.1-1		5.6	3					6.7						3						0	4																	0				ja		7
		1	2021-08-24 22:40:00	P5.1-1			0					0,1,2,3						4						0																		0
		1	2021-08-24 22:45:00	P5.1-1			0					5,6,7,8						4						0																		0
		1	2021-08-24 22:50:00	P5.1-1			0					0,1,2,3,4						5						0						2												1
		1	2021-08-24 22:55:00	P5.1-1			0					5.7						3						0		5,6,7																3						7
		1	2021-08-24 23:00:00	P5.1-1			0											0						0																		0
		1	2021-08-24 23:05:00	P5.1-1			0					8						1						0																		0
		1	2021-08-24 23:10:00	P5.1-1			0					2.4						3						0																		0						2.3
		1	2021-08-24 23:15:00	P5.1-1			0											0						0																		0						5,6,7
		1	2021-08-24 23:20:00	P5.1-1			0											0						0																		0
		1	2021-08-24 23:25:00	P5.1-1			0											0						0																		0						5,6,7,8
		1	2021-08-24 23:30:00	P5.1-1			0											0						0																		0
		1	2021-08-24 23:35:00	P5.1-1			0					7						1						0																		0
		1	2021-08-24 23:40:00	P5.1-1			0					2						1						0																		0						1,2,3
		1	2021-08-24 23:45:00	P5.1-1			0					5.7						3						0																		0						5,6,7,8
		1	2021-08-24 23:50:00	P5.1-1			0					0.4						3						0																		0						1,2,3,4
		1	2021-08-24 23:55:00	P5.1-1			0											0						0																		0						5,6,7,9
		1	2021-08-25 00:00:00	P5.1-1			0											0						0																		0						2.4
		1	2021-08-25 00:05:00	P5.1-1			0					9						1						0																		0						5,6,7,8,9
		1	2021-08-25 00:10:00	P5.1-1			0											0						0																		0						1,2,4
		1	2021-08-25 00:15:00	P5.1-1			0					7,8,9						3						0																		0						5.8
		1	2021-08-25 00:20:00	break			0											0						0																		0
		1	2021-08-25 00:25:00	break			0											0						0																		0
		1	2021-08-25 00:30:00	P5.1-1			0					4						1						0																		0
		1	2021-08-25 00:35:00	P5.1-1			0					5,6,7,8						4						0																		0
		1	2021-08-25 00:40:00	P5.1-1			0					0						1						0																		0
		1	2021-08-25 00:45:00	P5.1-1			0					8.9						3						0																		0
		1	2021-08-25 00:50:00	P5.1-1			0					0						1						0																		0
		1	2021-08-25 00:55:00	P5.1-1			0											0						0																		0
		1	2021-08-25 01:00:00	P5.1-1			0					4						1						0																		0					ja
		1	2021-08-25 01:05:00	P5.1-1			0											0						0																		0
		1	2021-08-25 01:10:00	P5.1-1			0					2.3						3						0																		0					ja
		1	2021-08-25 01:15:00	P5.1-1			0					5,6,7,8						4						0																		0
		1	2021-08-25 01:20:00	break			0											0						0																		0
		1	2021-08-25 01:25:00	break			0											0						0																		0
		1	2021-08-25 01:30:00	P5.1-1			0											0						0																		0
		1	2021-08-25 01:35:00	P5.1-1			0											0						0																		0						7
		1	2021-08-25 01:40:00	P5.1-1			0					0						1						0																		0
		1	2021-08-25 01:45:00	P5.1-1			0											0						0																		0
		1	2021-08-25 01:50:00	P5.1-1			0					1						1						0																		0
		1	2021-08-25 01:55:00	P5.1-1			0					5,6,7						3						0																		0
		1	2021-08-25 02:00:00	P5.1-1			0					2.3						3						0																		0
		1	2021-08-25 02:05:00	P5.1-1			0											0						0																		0
		1	2021-08-25 02:10:00	P5.1-1			0											0						0																		0
		1	2021-08-25 02:15:00	P5.1-1			0											0						0																		0
		1	2021-08-25 02:20:00	P5.1-1			0					1						1						0																		0
		1	2021-08-25 02:25:00	break			0											0						0																		0
		1	2021-08-25 02:30:00	P5.1-1			0											0						0																		0
		1	2021-08-25 02:35:00	P5.1-1			0					9						1						0																		0
		1	2021-08-25 02:40:00	P5.1-1			0											0						0																		0
		1	2021-08-25 02:45:00	P5.1-1			0					7,8,9						3						0																		0
		1	2021-08-25 02:50:00	P5.1-1			0					0,1,4						3						0																		0						3.4
		1	2021-08-25 02:55:00	P5.1-1			0					9						1						0																		0						8
		1	2021-08-25 03:00:00	P5.1-1			0											0						0																		0
		1	2021-08-25 03:05:00	P5.1-1			0											0						0																		0
		1	2021-08-25 03:10:00	P5.1-1			0											0						0																		0
		1	2021-08-25 03:15:00	P5.1-1			0					6,7						2						0																		0
		1	2021-08-25 03:20:00	break			0											0						0																		0
		1	2021-08-25 03:25:00	P5.1-1			0											0						0																		0						7
		1	2021-08-25 03:30:00	P5.1-1			0											0						0																		0						4
		1	2021-08-25 03:35:00	P5.1-1			0											0						0																		0						5
		1	2021-08-25 03:40:00	P5.1-1			0											0						0																		0
		1	2021-08-25 03:45:00	P5.1-1			0											0						0																		0						9
		1	2021-08-25 03:50:00	P5.1-1			0											0						0																		0
		1	2021-08-25 03:55:00	P5.1-1			0											0						0																		0
		1	2021-08-25 04:00:00	P5.1-1			0											0						0																		0
		1	2021-08-25 04:05:00	P5.1-1			0											0						0																		0
		1	2021-08-25 04:10:00	P5.1-1			0											0						0																		0
		1	2021-08-25 04:15:00	P5.1-1			0											0						0																		0
		1	2021-08-25 04:20:00	break			0											0						0																		0
		1	2021-08-25 04:25:00	break			0											0						0																		0
		1	2021-08-25 04:30:00	P5.1-1			0											0						0																		0
		1	2021-08-25 04:35:00	P5.1-1			0											0						0																		0
		1	2021-08-25 04:40:00	P5.1-1			0											0						0																		0
		1	2021-08-25 04:45:00	P5.1-1			0											0						0																		0
		1	2021-08-25 04:50:00	P5.1-1			0											0						0																		0
		1	2021-08-25 04:55:00	P5.1-1			0											0						0																		0
		1	2021-08-25 05:00:00	P5.1-1			0											0						0																		0
		1	2021-08-25 05:05:00	P5.1-1			0											0						0																		0
		1	2021-08-25 05:10:00	P5.1-1			0					3						1						0																		0
		1	2021-08-25 05:15:00	P5.1-1			0											0						0																		0
		1	2021-08-25 05:20:00	break			0											0						0																		0
		1	2021-08-25 05:25:00	break			0											0						0																		0
		1	2021-08-25 05:30:00	P5.1-1			0											0						0																		0
		1	2021-08-25 05:35:00	P5.1-1			0											0						0																		0
		1	2021-08-25 05:40:00	P5.1-1			0											0						0																		0
		1	2021-08-25 05:45:00	P5.1-1			0											0						0																		0
		1	2021-08-25 05:49:59	P5.1-1			0					1						1						0																		0
		1	2021-08-25 05:54:59	P5.1-1			0											0						0																		0
		1	2021-08-25 05:59:59	P5.1-1			0											0						0																		0
		1	2021-08-25 06:04:59	P5.1-1			0											0						0																		0
		1	2021-08-25 06:09:59	P5.1-1			0											0						0																		0
		1	2021-08-25 06:14:59	P5.1-1			0					5,6,7,8						4						0																		0
		1	2021-08-25 06:19:59	break			0											0						0																		0
		1	2021-08-25 06:24:59	break			0											0						0																		0
		1	2021-08-25 06:29:59	P5.1-1			0					0.4						3						0																		0
		1	2021-08-25 06:34:59	P5.1-1			0											0						0																		0
		1	2021-08-25 06:39:59	P5.1-1			0					0						1						0																		0
		1	2021-08-25 06:44:59	P5.1-1			0											0						0																		0						5,6,8,9
		1	2021-08-25 06:49:59	P5.1-1			0											0						0																		0
		1	2021-08-25 06:54:59	P5.1-1			0					7.8						3						0																		0
		1	2021-08-25 06:59:59	P5.1-1			0											0						0																		0						1.2
		1	2021-08-25 07:04:59	P5.1-1			0					8.9						3	9					1	3																	0				ja
		1	2021-08-25 07:09:59	P5.1-1			0					2,3,4						3	0					1	3																	0				ja
		1	2021-08-25 07:14:59	P5.1-1			0	5				5,6,7						3						0																		0				ja
		1	2021-08-25 07:19:59	P5.1-1			0					0,3,4						3						0																		0
		1	2021-08-25 07:24:59	break			0											0						0																		0
		1	2021-08-25 07:29:59	P5.1-1			0					0						1						0																		0						1
		1	2021-08-25 07:34:59	P5.1-1			0					6						1						0																		0
		1	2021-08-25 07:39:59	P5.1-1			0											0						0																		0
		1	2021-08-25 07:44:59	P5.1-1			0					8						1						0																		0
		1	2021-08-25 07:49:59	P5.1-1			0					3.4						3						0		2																1						1,2,4
		1	2021-08-25 07:54:59	P5.1-1			0					7.9						3						0																		0						8.9
		1	2021-08-25 07:59:59	P5.1-1			0											0		4				1	8																	0
		1	2021-08-25 08:04:59	P5.1-1			0					8						1		5				1	8																	0						8
		1	2021-08-25 08:09:59	P5.1-1			0											0						0																		0
		1	2021-08-25 08:14:59	P5.1-1			0											0						0																		0
		1	2021-08-25 08:19:59	break			0											0						0																		0
		1	2021-08-25 08:24:59	break			0											0						0																		0
		1	2021-08-25 08:29:59	P5.1-1			0											0						0																		0
		1	2021-08-25 08:34:59	P5.1-1			0											0						0																		0
		1	2021-08-25 08:39:59	P5.1-1			0					0						1						0																		0
		1	2021-08-25 08:44:59	P5.1-1		6,7,8,9	4					8						1	8					1	4																	0
		1	2021-08-25 08:49:59	P5.1-1		0	1					0,1,2,3,4						5						0	3																	0
		1	2021-08-25 08:54:59	P5.1-1			0					5,6,7,8						4						0																		0
		1	2021-08-25 08:59:59	P5.1-1			0											0						0																		0
		1	2021-08-25 09:04:59	P5.1-1			0		8			9						2						0		9																1
		1	2021-08-25 09:09:59	P5.1-1			0					0						1						0																		0
		1	2021-08-25 09:14:59	P5.1-1			0				6.7	7						4						0																		0
		1	2021-08-25 09:19:59	break			0											0						0																		0
		1	2021-08-25 09:24:59	break			0											0						0																		0
		1	2021-08-25 09:29:59	P5.1-1			0											0						0																		0
		1	2021-08-25 09:34:59	P5.1-1			0		7.8		8.9							6						0																		0
		1	2021-08-25 09:39:59	P5.1-1			0				0.1	2						4						0																		0
		1	2021-08-25 09:44:59	P5.1-1			0					9						1						0																		0
		1	2021-08-25 09:49:59	P5.1-1			0											0						0																		0
		1	2021-08-25 09:54:59	P5.1-1			0					6,7,8						3						0																		0
		1	2021-08-25 09:59:59	P5.1-1			0					2.4						3						0																		0						0,1,2,4
		1	2021-08-25 10:04:59	P5.1-1			0	8				5						2						0																		0						5
		1	2021-08-25 10:09:59	P5.1-1			0					0,1,2,3,4						5						0		1																1						4
		1	2021-08-25 10:14:59	P5.1-1			0					5,6,7						3						0		6																1						8.9
		1	2021-08-25 10:19:59	break			0											0						0																		0
		1	2021-08-25 10:24:59	break			0											0						0																		0
		1	2021-08-25 10:29:59	P5.1-1			0					2						1						0																		0						0,1,2,3,4
		1	2021-08-25 10:34:59	P5.1-1			0					8.9				8		4						0		9																1						5,6,8
		1	2021-08-25 10:39:59	P5.1-1			0					0,1,2,3,4						5						0						0.3												3						0,2,3,4
		1	2021-08-25 10:44:59	P5.1-1			0				6	5,6,7,8,9						5						0		6																1						5,7,8,9
		1	2021-08-25 10:49:59	P5.1-1			0					2.4						3						0																		0						0,1,2,3,4
		1	2021-08-25 10:54:59	P5.1-1			0					5,7,8						3						0																		0						5,6,8,9
		1	2021-08-25 10:59:59	P5.1-1			0					0						1						0																		0						0,1,2,3,4
		1	2021-08-25 11:04:59	P5.1-1			0	8.9				5,6,7,8,9						8						0																		0						5,6,7,8,9
		1	2021-08-25 11:09:59	P5.1-1			0					0,1,2,3,4			2,3,4			5						0																		0						2,3,4
		1	2021-08-25 11:14:59	P5.1-1			0					5						1						0																		0						5,6,7,8,9
		1	2021-08-25 11:19:59	break			0											0						0																		0
		1	2021-08-25 11:24:59	break			0											0						0																		0
		1	2021-08-25 11:29:59	P5.1-1			0					3						1						0																		0						0,1,2,4
		1	2021-08-25 11:34:59	P5.1-1			0					6						1						0																		0						6,7,9
		1	2021-08-25 11:39:59	P5.1-1			0					2.3						3						0																		0						0
		1	2021-08-25 11:44:59	P5.1-1			0					9						1						0																		0						5
		1	2021-08-25 11:49:59	P5.1-1			0					3.4						3						0																		0
		1	2021-08-25 11:54:59	P5.1-1			0					8						1						0																		0						6,7,9
		1	2021-08-25 11:59:59	P5.1-1			0				0	1.2						4						0																		0						0,2,3,4
		1	2021-08-25 12:04:59	P5.1-1			0					6,7,8						3						0																		0						5
		1	2021-08-25 12:09:59	P5.1-1			0											0						0																		0						0,1,2
		1	2021-08-25 12:14:59	P5.1-1			0											0						0																		0
		1	2021-08-25 12:19:59	break			0											0						0																		0
		1	2021-08-25 12:24:59	break			0											0						0																		0
		1	2021-08-25 12:29:59	P5.1-1			0											0						0																		0
		1	2021-08-25 12:34:59	P5.1-1			0					7.8						3						0																		0						5,6,9
		1	2021-08-25 12:39:59	P5.1-1			0					1.4						3						0																		0
		1	2021-08-25 12:44:59	P5.1-1			0											0						0																		0						8.9
		1	2021-08-25 12:49:59	P5.1-1			0											0						0																		0
		1	2021-08-25 12:54:59	P5.1-1			0					5						1						0																		0						6
		1	2021-08-25 12:59:59	P5.1-1			0					3						1						0																		0
		1	2021-08-25 13:04:59	P5.1-1			0					6.7						3						0		8.9				8												4
		1	2021-08-25 13:09:59	P5.1-1			0					0						1						0		0,3,4																3						1
		1	2021-08-25 13:14:59	P5.1-1			0					5						1						0																		0						5
		1	2021-08-25 13:19:59	break			0											0						0																		0
		1	2021-08-25 13:24:59	P5.1-1			0				6	7						2						0																		0						8.9
		1	2021-08-25 13:29:59	P5.1-1			0					2.4						3						0																		0						1,3,4
		1	2021-08-25 13:34:59	P5.1-1			0					5,6,9						3						0																		0						5,6,7,8,9
		1	2021-08-25 13:39:59	P5.1-1			0					0,1,2,3						4						0																		0						0,3,4
		1	2021-08-25 13:44:59	P5.1-1			0					5.6						3						0																		0						5,6,7,8,9
		1	2021-08-25 13:49:59	P5.1-1			0					3			4			2						0																		0						0,1,2,3,4
		1	2021-08-25 13:54:59	P5.1-1			0					9			5			2						0																		0						5,6,7,8,9
		1	2021-08-25 14:00:00	P5.1-1			0					0			0.1			4						0		0																1							2
		1	2021-08-25 14:05:00	P5.1-1			0								6,8,9			3						0																		0							5,6,7,8
		1	2021-08-25 14:09:59	P5.1-1			0								0,3,4			3						0																		0							1.2
		1	2021-08-25 14:14:59	P5.1-1			0					6,8,9						3						0																		0						5	9
		1	2021-08-25 14:19:59	break			0											0						0																		0
		1	2021-08-25 14:24:59	break			0											0						0																		0
		1	2021-08-25 14:29:59	P5.1-1			0		3			0.3						4						0																		0						2
		1	2021-08-25 14:34:59	P5.1-1			0					6,7,8						3						0		6																1
		1	2021-08-25 14:39:59	P5.1-1			0					1						1						0																		0
		1	2021-08-25 14:44:59	P5.1-1			0											0						0																		0
		1	2021-08-25 14:49:59	P5.1-1			0					1.2						3						0																		0
		1	2021-08-25 14:54:59	P5.1-1			0					6,7,8,9						4						0		7,8,9																3
		1	2021-08-25 14:59:59	P5.1-1			0					2						1						0		0,1,2				1												3
		1	2021-08-25 15:04:59	P5.1-1			0					6,7,8,9						4						0																		0
		1	2021-08-25 15:09:59	P5.1-1			0					0,1,2,3,4						5						0																		0
		1	2021-08-25 15:14:59	P5.1-1			0					5,6,7,8,9						5						0		7.9																3						6
		1	2021-08-25 15:19:59	break			0											0						0																		0
		1	2021-08-25 15:24:59	break			0											0						0																		0
		1	2021-08-25 15:29:59	P5.1-1			0											0						0																		0
		1	2021-08-25 15:34:59	P5.1-1			0					7						1						0		7																1						5,6,9
		1	2021-08-25 15:39:59	P5.1-1			0					2,3,4						3						0																		0
		1	2021-08-25 15:44:59	P5.1-1			0					5,6,9						3						0																		0						7
		1	2021-08-25 15:49:59	P5.1-1			0					0						1						0																		0						2.4
		1	2021-08-25 15:54:59	P5.1-1			0					8						1						0																		0						5.7
		1	2021-08-25 15:59:59	P5.1-1			0		1									1						0																		0						1,2,3,4
		1	2021-08-25 16:04:59	P5.1-1			0					7						1						0																		0						5,6,8,9
		1	2021-08-25 16:09:59	P5.1-1			0											0						0																		0						0.1
		1	2021-08-25 16:14:59	P5.1-1			0											0						0																		0						5
		1	2021-08-25 16:19:59	break			0											0						0																		0
		1	2021-08-25 16:24:59	break			0											0						0																		0
		1	2021-08-25 16:29:59	P5.1-1			0											0						0																		0
		1	2021-08-25 16:34:59	P5.1-1			0											0						0																		0
		1	2021-08-25 16:39:59	P5.1-1	4	3.4	4											0	3					1	7																	0
		1	2021-08-25 16:44:59	P5.1-1			0				5	6,7,8,9						5						0																		0						6
		1	2021-08-25 16:49:59	P5.1-1			0					2,3,4						3						0																		0						1.2
		1	2021-08-25 16:54:59	P5.1-1			0		6.9			5,7,8						6						0																		0						5,6,8
		1	2021-08-25 16:59:59	P5.1-1			0					0,1,2,3,4						5						0																		0						0,1,3,4
		1	2021-08-25 17:04:59	P5.1-1			0					5,6,7,9						4						0																		0						5,6,8
		1	2021-08-25 17:09:59	P5.1-1			0					0.4						3						0																		0						0,1,2,3,4
		1	2021-08-25 17:14:59	P5.1-1			0		5									1						0																		0						5,6,7,8,9
		1	2021-08-25 17:19:59	break			0											0						0																		0
		1	2021-08-25 17:24:59	break			0											0						0																		0
		1	2021-08-25 17:29:59	P5.1-1			0											0						0																		0
		1	2021-08-25 17:34:59	P5.1-1			0											0						0																		0						5,6,7
		1	2021-08-25 17:39:59	P5.1-1			0											0						0																		0
		1	2021-08-25 17:44:59	P5.1-1			0											0						0																		0
		1	2021-08-25 17:49:59	P5.1-1			0											0						0																		0
		1	2021-08-25 17:54:59	P5.1-1			0					5						1						0																		0
		1	2021-08-25 17:59:59	P5.1-1			0											0						0																		0
		1	2021-08-25 18:04:59	P5.1-1			0											0						0																		0
		1	2021-08-25 18:09:59	P5.1-1			0											0						0																		0
		1	2021-08-25 18:14:59	P5.1-1			0					5						1						0																		0
		1	2021-08-25 18:20:00	break			0											0						0																		0
		1	2021-08-25 18:25:00	break			0											0						0																		0
		1	2021-08-25 18:30:00	P5.1-1			0											0						0																		0
		1	2021-08-25 18:35:00	P5.1-1			0											0						0																		0						9
		1	2021-08-25 18:40:00	P5.1-1			0											0						0																		0
		1	2021-08-25 18:45:00	P5.1-1			0											0						0																		0
		1	2021-08-25 18:50:00	P5.1-1			0											0						0																		0
		1	2021-08-25 18:55:00	P5.1-1			0											0						0																		0
		1	2021-08-25 19:00:00	P5.1-1			0					0.1						3						0		2																1
		1	2021-08-25 19:05:00	P5.1-1			0											0						0																		0
		1	2021-08-25 19:09:59	P5.1-1			0											0						0																		0
		1	2021-08-25 19:14:59	P5.1-1			0											0						0																		0
		1	2021-08-25 19:19:59	break			0											0						0																		0
		1	2021-08-25 19:24:59	P5.1-1			0											0						0																		0
		1	2021-08-25 19:29:59	P5.1-1			0											0						0																		0
		1	2021-08-25 19:34:59	P5.1-1			0					5						1						0																		0
		1	2021-08-25 19:39:59	P5.1-1			0											0						0																		0
		1	2021-08-25 19:44:59	P5.1-1			0											0						0																		0
		1	2021-08-25 19:49:59	P5.1-1			0											0						0																		0
		1	2021-08-25 19:54:59	P5.1-1			0					7.8						3						0																		0						7,8,9
		1	2021-08-25 19:59:59	P5.1-1			0					0.3						3						0																		0
		1	2021-08-25 20:04:59	P5.1-1			0					5						1						0																		0						6,8,9
		1	2021-08-25 20:09:59	P5.1-1			0					4						1						0																		0						1
		1	2021-08-25 20:14:59	break			0											0						0																		0
		1	2021-08-25 20:19:59	break			0											0						0																		0
		1	2021-08-25 20:24:59	break			0											0						0																		0
		1	2021-08-25 20:29:59	P5.1-1			0											0						0																		0
		1	2021-08-25 20:34:59	P5.1-1			0											0						0																		0
		1	2021-08-25 20:39:59	P5.1-1			0											0						0																		0						4
		1	2021-08-25 20:44:59	P5.1-1			0					6.7						3						0																		0
		1	2021-08-25 20:49:59	P5.1-1			0					3.4						3						0																		0						0,1,2
		1	2021-08-25 20:54:59	P5.1-1			0					5.9						3						0																		0
		1	2021-08-25 20:59:59	P5.1-1			0					0.1						3						0		0																1
		1	2021-08-25 21:04:59	P5.1-1			0	6				7,8,9						4						0		8																1
		1	2021-08-25 21:09:59	P5.1-1			0					4						1						0																		0
		1	2021-08-25 21:14:59	P5.1-1			0					8.9						3						0																		0						9
		1	2021-08-25 21:19:59	P5.1-1			0					2.3						3						0																		0						0.1
		1	2021-08-25 21:24:59	P5.1-1			0											0						0																		0						9
		1	2021-08-25 21:29:59	P5.1-1			0											0						0																		0
		1	2021-08-25 21:34:59	break			0											0						0																		0
		1	2021-08-25 21:39:59	P5.1-1			0					4						1						0																		0
		1	2021-08-25 21:44:59	P5.1-1			0				6	5,6,7,8,9						5						0																		0						6.7
		1	2021-08-25 21:49:59	P5.1-1			0					0,1,2,3,4						5						0																		0						4
		1	2021-08-25 21:54:59	P5.1-1			0											0						0																		0						5,6,7,8,9
		1	2021-08-25 21:59:59	P5.1-1			0					1.3						3						0																		0						0,1,2
		1	2021-08-25 22:04:59	P5.1-1			0					9						1						0																		0						5
		1	2021-08-25 22:09:59	P5.1-1			0					2						1						0																		0						2.3
		1	2021-08-25 22:14:59	P5.1-1			0											0						0																		0
		1	2021-08-25 22:19:59	P5.1-1			0											0						0																		0						2.3
		1	2021-08-25 22:24:59	P5.1-1		8	1											0						0	4																	0						9
		1	2021-08-25 22:29:59	P5.1-1			0					2						1						0																		0						0.1
		1	2021-08-25 22:34:59	P5.1-1			0					7,8,9						3						0																		0
		1	2021-08-25 22:39:59	P5.1-1			0					0,1,2,4						4						0																		0
		1	2021-08-25 22:44:59	P5.1-1			0					8						1						0																		0
		1	2021-08-25 22:49:59	P5.1-1			0					0,1,2						3						0																		0						0,2,3,4
		1	2021-08-25 22:54:59	P5.1-1			0											0						0																		0						5,7,8,9
		1	2021-08-25 22:59:59	P5.1-1			0					0.1						3						0																		0						0,1,2,3
		1	2021-08-25 23:04:59	P5.1-1			0											0						0																		0						5,6,7,8
		1	2021-08-25 23:09:59	P5.1-1			0					0						1						0																		0						1
		1	2021-08-25 23:14:59	P5.1-1			0											0						0																		0						6.7
		1	2021-08-25 23:19:59	P5.1-1			0											0						0																		0						3.4
		1	2021-08-25 23:24:59	P5.1-1			0											0						0																		0						6.7
		1	2021-08-25 23:29:59	P5.1-1			0					1						1						0																		0						0,2,3,4
		1	2021-08-25 23:34:59	P5.1-1			0											0						0																		0						5,6,7
		1	2021-08-25 23:39:59	P5.1-1			0											0						0																		0
		1	2021-08-25 23:44:59	P5.1-1			0					7,8,9						3						0																		0
		1	2021-08-25 23:49:59	P5.1-1			0					1						1						0																		0
		1	2021-08-25 23:54:59	P5.1-1			0					8						1						0																		0
		1	2021-08-26	P5.1-1			0											0						0																		0
		1	2021-08-26 00:05:00	P5.1-1			0											0						0																		0
		1	2021-08-26 00:09:59	P5.1-1			0					3.4						3						0																		0
		1	2021-08-26 00:14:59	P5.1-1			0											0						0																		0
		1	2021-08-26 00:19:59	break			0											0						0																		0
		1	2021-08-26 00:24:59	break			0											0						0																		0
		1	2021-08-26 00:29:59	P5.1-1			0					3.4						3						0																		0
		1	2021-08-26 00:34:59	P5.1-1			0					7						1						0																		0
		1	2021-08-26 00:39:59	P5.1-1			0					0,1,2,3,4						5						0																		0						1
		1	2021-08-26 00:44:59	P5.1-1			0					5,6,7,8,9						5						0																		0
		1	2021-08-26 00:49:59	P5.1-1			0					0,1,2,3,4						5						0																		0
		1	2021-08-26 00:54:59	P5.1-1			0					5,6,7,8,9						5						0																		0
		1	2021-08-26 00:59:59	P5.1-1			0					0						1						0																		0
		1	2021-08-26 01:04:59	P5.1-1			0											0						0																		0
		1	2021-08-26 01:09:59	P5.1-1			0											0						0																		0
		1	2021-08-26 01:14:59	P5.1-1			0											0						0																		0
		1	2021-08-26 01:19:59	break			0											0						0																		0
		1	2021-08-26 01:24:59	break			0											0						0																		0
		1	2021-08-26 01:29:59	P5.1-1			0											0						0																		0
		1	2021-08-26 01:34:59	P5.1-1			0					9						1						0																		0
		1	2021-08-26 01:39:59	P5.1-1			0					2,3,4						3						0																		0
		1	2021-08-26 01:44:59	P5.1-1			0					7						1						0																		0
		1	2021-08-26 01:49:59	P5.1-1			0					0.4						3						0																		0						3.4
		1	2021-08-26 01:54:59	P5.1-1			0					6,7,8,9						4						0																		0						5,6,7,8,9
		1	2021-08-26 01:59:59	P5.1-1			0					0,1,2						3						0																		0						0.2
		1	2021-08-26 02:04:59	P5.1-1			0					5						1						0																		0
		1	2021-08-26 02:09:59	P5.1-1			0											0						0																		0
		1	2021-08-26 02:14:59	P5.1-1			0											0						0																		0						6
		1	2021-08-26 02:19:59	P5.1-1			0											0						0																		0
		1	2021-08-26 02:24:59	P5.1-1			0											0						0																		0
		1	2021-08-26 02:29:59	P5.1-1			0					4						1						0																		0
		1	2021-08-26 02:34:59	P5.1-1			0											0						0																		0
		1	2021-08-26 02:39:59	P5.1-1			0					3.4						3						0																		0						0,1,3,4
		1	2021-08-26 02:44:59	P5.1-1			0											0						0																		0						5,6,7,9
		1	2021-08-26 02:49:59	P5.1-1			0											0						0																		0
		1	2021-08-26 02:54:59	P5.1-1			0											0						0																		0						7,8,9
		1	2021-08-26 02:59:59	P5.1-1			0					2.3						3						0																		0						0,1,4
		1	2021-08-26 03:04:59	P5.1-1			0					9						1						0																		0						5,7,8,9
		1	2021-08-26 03:09:59	P5.1-1			0					1,2,3						3						0		1																1						1,2,4
		1	2021-08-26 03:14:59	P5.1-1			0											0						0																		0						8
		1	2021-08-26 03:19:59	P5.1-1			0					0,1,2						3						0																		0
		1	2021-08-26 03:24:59	P5.1-1			0					5.9						3						0																		0						8.9
		1	2021-08-26 03:29:59	P5.1-1			0					0,3,4						3						0		1.2																3						0.2
		1	2021-08-26 03:34:59	P5.1-1			0					9						1						0		5,6,7,8																4						6,7,8,9
		1	2021-08-26 03:39:59	P5.1-1			0					0,1,2,3,4						5						0																		0						0,1,3,4
		1	2021-08-26 03:44:59	P5.1-1			0					5,6,7,8,9						5						0																		0						5
		1	2021-08-26 03:49:59	P5.1-1			0											0						0																		0						3
		1	2021-08-26 03:54:59	P5.1-1			0					8						1						0																		0						8.9
		1	2021-08-26 03:59:59	P5.1-1			0					0.3						3						0																		0						1,2,4
		1	2021-08-26 04:04:59	P5.1-1			0					6.8						3						0																		0						6.7
		1	2021-08-26 04:09:59	P5.1-1			0					1						1						0		2.3																3						0.4
		1	2021-08-26 04:14:59	P5.1-1			0											0						0						5,6,7			8.9			9						7
		1	2021-08-26 04:19:59	P5.1-1			0											0						0									0,1,2,3,4									5						1.3
		1	2021-08-26 04:24:59	P5.1-1			0											0						0									5,6,7,9							8.9		7
		1	2021-08-26 04:29:59	P5.1-1			0											0						0						2,3,4			0,1,2									5
		1	2021-08-26 04:34:59	P5.1-1			0											0						0		6.7				5,8,9												6
		1	2021-08-26 04:39:59	P5.1-1			0					2,3,4						3						0		0.1				0												4
		1	2021-08-26 04:44:59	P5.1-1			0					5,6,7,8,9						5						0																		0
		1	2021-08-26 04:49:59	P5.1-1			0					0,1,2,3,4						5						0																		0
		1	2021-08-26 04:54:59	P5.1-1			0					8.9						3						0																		0						7
		1	2021-08-26 04:59:59	P5.1-1			0					2.3						3						0																		0
		1	2021-08-26 05:04:59	P5.1-1			0					6.9						3						0		5				7												2					ja (PP)
		1	2021-08-26 05:09:59	P5.1-1			0					0,1,2,3,4						5						0																		0					ja
		1	2021-08-26 05:14:59	P5.1-1			0					5,6,7,8,9						5						0																		0					ja
		1	2021-08-26 05:19:59	P5.1-1			0					01,2,3,4						4						0																		0					ja
		1	2021-08-26 05:24:59	P5.1-1			0					5						1						0																		0					ja
		1	2021-08-26 05:29:59	P5.1-1			0					0,1,2,3,4						5						0																		0					ja
		1	2021-08-26 05:34:59	P5.1-1			0					5,6,7,8,9						5						0																		0					ja
		1	2021-08-26 05:39:59	P5.1-1			0					0,1,2,3,4						5						0																		0					ja
		1	2021-08-26 05:44:59	P5.1-1			0					5,6,7,8,9						5						0																		0					ja
		1	2021-08-26 05:49:59	P5.1-1			0					1.2						3						0																		0
		1	2021-08-26 05:54:59	P5.1-1			0					6.9						3						0																		0
		1	2021-08-26 05:59:59	P5.1-1			0					2						1						0																		0
		1	2021-08-26 06:04:59	P5.1-1			0					9						1						0																		0
		1	2021-08-26 06:09:59	P5.1-1			0					3.4						3						0																		0
		1	2021-08-26 06:14:59	P5.1-1			0					5						1						0																		0
		1	2021-08-26 06:19:59	break			0											0						0																		0
		1	2021-08-26 06:24:59	break			0											0						0																		0
		1	2021-08-26 06:29:59	P5.1-1			0											0						0																		0
		1	2021-08-26 06:34:59	P5.1-1			0											0						0																		0
		1	2021-08-26 06:39:59	P5.1-1			0					1						1						0																		0
		1	2021-08-26 06:44:59	P5.1-1			0					5,6,7,8						4						0		9																1					ja
		1	2021-08-26 06:49:59	P5.1-1			0					0						1						0																		0
		1	2021-08-26 06:54:59	P5.1-1			0											0						0																		0
		1	2021-08-26 06:59:59	P5.1-1		4	1											0						0	2																	0
		1	2021-08-26 07:04:59	P5.1-1		5	1					7,8,9						3	6					1	3																	0
		1	2021-08-26 07:09:59	P5.1-1			0					2,3,4						3						0		0																1				ja	ja
		1	2021-08-26 07:14:59	P5.1-1			0					5,6,7,8,9						5						0																		0					ja (nur 5,6,7,8, nicht Min.9)
		1	2021-08-26 07:19:59	P5.1-1			0					1,2,3,4						4						0																		0				ja
		1	2021-08-26 07:24:59	P5.1-1			0				5	5,6,7						3						0		6				7,8,9												4				ja (PP)
		1	2021-08-26 07:29:59	P5.1-1			0					0.1						3						0						2												1
		1	2021-08-26 07:34:59	P5.1-1			0					5,6,7,8,9						5						0																		0
		1	2021-08-26 07:39:59	P5.1-1			0					0						1						0																		0						0
		1	2021-08-26 07:44:59	P5.1-1			0											0						0																		0
		1	2021-08-26 07:49:59	P5.1-1			0					3						1						0																		0
		1	2021-08-26 07:54:59	P5.1-1			0					6						1						0																		0
		1	2021-08-26 07:59:59	P5.1-1			0											0	2.3	4				4	8																	0
		1	2021-08-26 08:04:59	P5.1-1			0					5						1		5				1	8																	0
		1	2021-08-26 08:09:59	P5.1-1			0					2,3,4						3						0																		0
		1	2021-08-26 08:14:59	P5.1-1			0					9						1						0																		0
		1	2021-08-26 08:19:59	break			0											0						0																		0
		1	2021-08-26 08:24:59	break			0											0						0																		0
		1	2021-08-26 08:29:59	P5.1-1			0					0						1						0																		0
		1	2021-08-26 08:34:59	P5.1-1			0											0						0																		0
		1	2021-08-26 08:39:59	P5.1-1			0				1.4							3						0																		0
		1	2021-08-26 08:44:59	P5.1-1			0				5.6							3						0																		0
		1	2021-08-26 08:49:59	P5.1-1			0					4						1						0																		0
		1	2021-08-26 08:54:59	P5.1-1			0					5,6,7,8,9						5						0																		0
		1	2021-08-26 08:59:59	P5.1-1			0					0,1,2,3,4						5						0																		0
		1	2021-08-26 09:04:59	P5.1-1			0					5,6,7						3						0																		0
		1	2021-08-26 09:09:59	P5.1-1			0											0						0																		0
		1	2021-08-26 09:14:59	P5.1-1			0											0						0																		0
		1	2021-08-26 09:19:59	break			0											0						0																		0
		1	2021-08-26 09:24:59	break			0											0						0																		0
		1	2021-08-26 09:29:59	P5.1-1			0					0.1						3						0																		0						2.3
		1	2021-08-26 09:34:59	P5.1-1			0					6.8						3						0																		0
		1	2021-08-26 09:39:59	P5.1-1			0					2						1						0																		0
		1	2021-08-26 09:44:59	P5.1-1			0											0						0																		0
		1	2021-08-26 09:49:59	P5.1-1			0					2,3,4						3						0		2																1
		1	2021-08-26 09:54:59	P5.1-1			0					8.9						3						0																		0						O
		1	2021-08-26 09:59:59	P5.1-1			0		4			0,1,2,3,4						5						0																		0
		1	2021-08-26 10:04:59	P5.1-1			0					8						1						0																		0
		1	2021-08-26 10:09:59	P5.1-1			0					4						1						0																		0
		1	2021-08-26 10:14:59	P5.1-1			0											0						0																		0
		1	2021-08-26 10:19:59	break			0											0						0																		0
		1	2021-08-26 10:24:59	break			0											0						0																		0
		1	2021-08-26 10:29:59	P5.1-1			0											0						0																		0
		1	2021-08-26 10:34:59	P5.1-1			0											0						0																		0						9
		1	2021-08-26 10:39:59	P5.1-1			0					0,1,2,3,4						5						0																		0						0,1,3
		1	2021-08-26 10:44:59	P5.1-1			0					5.9			9			4						0		9																1						6.7
		1	2021-08-26 10:49:59	P5.1-1			0					0			0			1						0					0													1
		1	2021-08-26 10:54:59	P5.1-1			0					8						1						0																		0
		1	2021-08-26 10:59:59	P5.1-1			0											0						0																		0
		1	2021-08-26 11:04:59	P5.1-1			0											0						0																		0
		1	2021-08-26 11:09:59	P5.1-1			0					2.3						3						0																		0
		1	2021-08-26 11:14:59	P5.1-1			0					7,8,9						3						0																		0						9
		1	2021-08-26 11:19:59	break			0											0						0																		0
		1	2021-08-26 11:24:59	break			0											0						0																		0
		1	2021-08-26 11:29:59	P5.1-1			0	2				4						2						0																		0
		1	2021-08-26 11:34:59	P5.1-1			0					8						1						0						5												1
		1	2021-08-26 11:39:59	P5.1-1			0											0						0																		0
		1	2021-08-26 11:44:59	P5.1-1			0					8						1						0																		0
		1	2021-08-26 11:49:59	P5.1-1			0					0						1						0																		0
		1	2021-08-26 11:54:59	P5.1-1			0					6						1						0																		0
		1	2021-08-26 11:59:59	P5.1-1			0											0						0																		0
		1	2021-08-26 12:04:59	P5.1-1			0					8.9						3						0																		0
		1	2021-08-26 12:09:59	P5.1-1			0					2.3						3						0		2																1
		1	2021-08-26 12:14:59	P5.1-1			0											0						0																		0
		1	2021-08-26 12:19:59	break			0											0						0																		0
		1	2021-08-26 12:24:59	break			0											0						0																		0
		1	2021-08-26 12:29:59	P5.1-1			0											0						0																		0
		1	2021-08-26 12:34:59	P5.1-1			0											0						0																		0
		1	2021-08-26 12:39:59	P5.1-1			0											0						0																		0
		1	2021-08-26 12:44:59	P5.1-1			0											0						0																		0
		1	2021-08-26 12:49:59	P5.1-1			0											0						0																		0
		1	2021-08-26 12:54:59	P5.1-1			0											0						0																		0
		1	2021-08-26 12:59:59	P5.1-1			0											0						0																		0
		1	2021-08-26 13:04:59	P5.1-1			0											0						0																		0						7.8
		1	2021-08-26 13:09:59	P5.1-1			0					2.3						3						0																		0						1.2
		1	2021-08-26 13:14:59	P5.1-1			0					9						1						0																		0						9
		1	2021-08-26 13:19:59	break			0											0						0																		0
		1	2021-08-26 13:24:59	break			0											0						0																		0
		1	2021-08-26 13:29:59	P5.1-1			0					3						1						0																		0
		1	2021-08-26 13:34:59	P5.1-1			0					7						1						0																		0
		1	2021-08-26 13:39:59	P5.1-1			0											0						0																		0
		1	2021-08-26 13:44:59	P5.1-1			0					9						1						0																		0
		1	2021-08-26 13:49:59	P5.1-1			0											0						0																		0
		1	2021-08-26 13:54:59	P5.1-1			0											0						0																		0
		1	2021-08-26 13:59:59	P5.1-1			0					3						1						0																		0
		1	2021-08-26 14:04:59	P5.1-1			0											0						0																		0
		1	2021-08-26 14:09:59	P5.1-1			0					0						1						0																		0
		1	2021-08-26 14:14:59	P5.1-1			0					7,8,9						3						0																		0						8
		1	2021-08-26 14:19:59	break			0											0						0																		0
		1	2021-08-26 14:24:59	break			0											0						0																		0
		1	2021-08-26 14:29:59	P5.1-1			0											0						0																		0
		1	2021-08-26 14:34:59	P5.1-1			0					5						1						0																		0
		1	2021-08-26 14:39:59	P5.1-1			0					4			1			2						0																		0							2,3,4
		1	2021-08-26 14:44:59	P5.1-1			0					5.8						3						0																		0							5,6,7,8,9
		1	2021-08-26 14:49:59	P5.1-1			0					2.4			0			4						0																		0				ja
		1	2021-08-26 14:54:59	P5.1-1			0											0	9					1	5																	0
		1	2021-08-26 14:59:59	P5.1-1		0,1,2	3				4	0						2	0.2	0,3,4	2		2.3	10	8																	0
		1	2021-08-26 15:04:59	P5.1-1		6	1		9		5.8	6,8,9						6		5	5.6			4	9																	0
		1	2021-08-26 15:09:59	P5.1-1			0		0			0,1,2,3,4						5						0																		0
		1	2021-08-26 15:14:59	P5.1-1			0					5,6,8,9						4						0																		0						6.7
		1	2021-08-26 15:19:59	break			0											0						0																		0
		1	2021-08-26 15:24:59	break			0											0						0																		0
		1	2021-08-26 15:29:59	P5.1-1			0					0,1,4						3						0		2.4				2.4												3						4
		1	2021-08-26 15:34:59	P5.1-1			0											0						0		5,6,9							5			6,7,8						5						7
		1	2021-08-26 15:39:59	P5.1-1			0					0,1,3						3						0						0,3,4			2			1.2		4				7
		1	2021-08-26 15:44:59	P5.1-1			0					7,8,9						3						0		6				5,6,7						6.7						6
		1	2021-08-26 15:49:59	P5.1-1			0		3			1,2,3,4						4						0		0,1,2				1.2												6
		1	2021-08-26 15:54:59	P5.1-1			0											0						0																		0
		1	2021-08-26 15:59:59	P5.1-1			0											0						0																		0
		1	2021-08-26 16:04:59	P5.1-1			0											0						0																		0						9
		1	2021-08-26 16:09:59	P5.1-1			0					1,3,4						3						0																		0						0
		1	2021-08-26 16:14:59	P5.1-1			0											0						0																		0
		1	2021-08-26 16:19:59	break			0											0						0																		0
		1	2021-08-26 16:24:59	break			0											0						0																		0
		1	2021-08-26 16:29:59	P5.1-1			0					0,2,3,4						4						0		3																1
		1	2021-08-26 16:34:59	P5.1-1			0					1.2						3						0																		0
		1	2021-08-26 16:39:59	P5.1-1	2.3		3					4						1		4	4			1	7																	0
		1	2021-08-26 16:44:59	P5.1-1			0		5									1						0																		0
		1	2021-08-26 16:49:59	P5.1-1			0					0,1,2,4						4						0																		0
		1	2021-08-26 16:54:59	P5.1-1			0					6,7,8,9						4						0																		0
		1	2021-08-26 16:59:59	P5.1-1			0					2						1						0																		0						2.3
		1	2021-08-26 17:04:59	P5.1-1			0											0						0																		0
		1	2021-08-26 17:09:59	P5.1-1			0					O						1						0																		0
		1	2021-08-26 17:14:59	P5.1-1			0											0						0																		0
		1	2021-08-26 17:19:59	break			0											0						0																		0
		1	2021-08-26 17:24:59	break			0											0						0																		0
		1	2021-08-26 17:29:59	P5.1-1			0					2						1						0																		0
		1	2021-08-26 17:34:59	P5.1-1			0											0						0																		0
		1	2021-08-26 17:39:59	P5.1-1			0					2						1						0																		0
		1	2021-08-26 17:44:59	P5.1-1			0											0						0																		0
		1	2021-08-26 17:49:59	P5.1-1			0											0						0																		0
		1	2021-08-26 17:54:59	P5.1-1			0											0						0																		0
		1	2021-08-26 17:59:59	P5.1-1			0											0						0																		0
		1	2021-08-26 18:04:59	P5.1-1			0											0						0																		0
		1	2021-08-26 18:09:59	P5.1-1			0											0						0																		0
		1	2021-08-26 18:14:59	P5.1-1			0											0						0																		0
		1	2021-08-26 18:19:59	break			0											0						0																		0
		1	2021-08-26 18:24:59	break			0											0						0																		0
		1	2021-08-26 18:29:59	P5.1-1			0											0						0																		0
		1	2021-08-26 18:34:59	P5.1-1			0											0						0																		0
		1	2021-08-26 18:39:59	P5.1-1			0											0						0																		0
		1	2021-08-26 18:44:59	P5.1-1			0											0						0																		0
		1	2021-08-26 18:49:59	P5.1-1			0					2						1						0																		0
		1	2021-08-26 18:54:59	P5.1-1			0											0						0																		0
		1	2021-08-26 18:59:59	P5.1-1			0											0						0																		0
		1	2021-08-26 19:04:59	P5.1-1			0					6,7,9						3						0																		0						7
		1	2021-08-26 19:09:59	P5.1-1			0					3						1						0																		0
		1	2021-08-26 19:14:59	P5.1-1			0											0						0																		0
		1	2021-08-26 19:19:59	break			0											0						0																		0
		1	2021-08-26 19:24:59	break			0											0						0																		0
		1	2021-08-26 19:29:59	P5.1-1			0											0						0																		0						0,1,2,3
		1	2021-08-26 19:34:59	P5.1-1			0											0						0																		0						5.7
		1	2021-08-26 19:39:59	P5.1-1			0					3.4						3						0																		0						2
		1	2021-08-26 19:44:59	P5.1-1			0					5						1						0																		0
		1	2021-08-26 19:49:59	P5.1-1			0					0						1						0																		0
		1	2021-08-26 19:54:59	P5.1-1			0											0						0																		0
		1	2021-08-26 19:59:59	P5.1-1			0											0						0																		0
		1	2021-08-26 20:04:59	P5.1-1			0											0						0																		0
		1	2021-08-26 20:09:59	P5.1-1			0											0						0																		0
		1	2021-08-26 20:14:59	break			0											0						0																		0
		1	2021-08-26 20:19:59	break			0											0						0																		0
		1	2021-08-26 20:24:59	break			0											0						0																		0
		1	2021-08-26 20:29:59	P5.1-1			0					1,2,4						3						0																		0						1,2,3,4
		1	2021-08-26 20:34:59	P5.1-1			0					5,6,7,8,9						5						0																		0						5,6,7,8,9
		1	2021-08-26 20:39:59	P5.1-1			0					0,1,2,3,4						5						0		4																1						1,2,4
		1	2021-08-26 20:44:59	P5.1-1			0					5.9						3						0																		0						5
		1	2021-08-26 20:49:59	P5.1-1			0					1,2,3,4						4						0																		0
		1	2021-08-26 20:54:59	P5.1-1			0				9	6.8						4						0																		0
		1	2021-08-26 20:59:59	P5.1-1			0					0,1,2,4						4						0																		0						1.3
		1	2021-08-26 21:04:59	P5.1-1			0					5,6,8						3						0																		0						7
		1	2021-08-26 21:09:59	P5.1-1			0					4						1						0		3																1
		1	2021-08-26 21:14:59	P5.1-1			0					5,7,8,9						4						0		9																1
		1	2021-08-26 21:19:59	P5.1-1			0					0,1,2,3						4						0																		0						0.2
		1	2021-08-26 21:24:59	P5.1-1			0											0						0																		0						8
		1	2021-08-26 21:29:59	P5.1-1			0					3						1						0																		0
		1	2021-08-26 21:34:59	P5.1-1			0					6,7,9						3						0																		0
		1	2021-08-26 21:39:59	P5.1-1			0					0,2,3,4						4						0																		0						2
		1	2021-08-26 21:44:59	P5.1-1			0					5.6						3						0																		0
		1	2021-08-26 21:49:59	P5.1-1			0					1.4						3						0																		0
		1	2021-08-26 21:54:59	P5.1-1			0					5						1						0																		0
		1	2021-08-26 21:59:59	P5.1-1			0											0						0																		0
		1	2021-08-26 22:04:59	P5.1-1			0											0						0																		0						6
		1	2021-08-26 22:09:59	P5.1-1			0					3						1						0																		0
		1	2021-08-26 22:14:59	P5.1-1			0					5.9						3						0																		0
		1	2021-08-26 22:19:59	break			0											0						0																		0
		1	2021-08-26 22:24:59	break			0											0						0																		0
		1	2021-08-26 22:29:59	P5.1-1			0											0						0																		0
		1	2021-08-26 22:34:59	P5.1-1			0					6,7,8,9						4						0																		0
		1	2021-08-26 22:39:59	P5.1-1		0,1,2	3					0,2,3						3						0	4																	0
		1	2021-08-26 22:44:59	P5.1-1			0					5.9						3						0																		0
		1	2021-08-26 22:49:59	P5.1-1			0					0,1,2,3,4						5						0		3.4																3						4
		1	2021-08-26 22:54:59	P5.1-1			0					5,6,7,8,9						5						0																		0
		1	2021-08-26 22:59:59	P5.1-1			0					0,1,2,3						4						0																		0
		1	2021-08-26 23:04:59	P5.1-1			0					8						1						0																		0						6
		1	2021-08-26 23:09:59	P5.1-1			0											0						0																		0
		1	2021-08-26 23:14:59	P5.1-1			0					9						1						0																		0
		1	2021-08-26 23:19:59	P5.1-1			0					3						1						0																		0						0
		1	2021-08-26 23:24:59	P5.1-1			0					9						1						0																		0						7
		1	2021-08-26 23:29:59	P5.1-1			0					4						1						0																		0
		1	2021-08-26 23:34:59	P5.1-1			0											0						0																		0
		1	2021-08-26 23:39:59	P5.1-1			0											0						0																		0
		1	2021-08-26 23:44:59	P5.1-1			0					8						1						0																		0
		1	2021-08-26 23:49:59	P5.1-1			0					0,1,2,3,4						5						0																		0
		1	2021-08-26 23:54:59	P5.1-1			0					5,6,7,8,9						5						0																		0						8.9
		1	2021-08-26 23:59:59	P5.1-1			0					0,1,2,3,4						5						0																		0
		1	2021-08-27 00:04:59	P5.1-1			0					5,6,7,8						4						0						9												1
		1	2021-08-27 00:09:59	P5.1-1			0					0,1,2,3,4						5						0																		0
		1	2021-08-27 00:14:59	P5.1-1			0					5.9						3						0																		0
		1	2021-08-27 00:19:59	P5.1-1			0				1	0,1,2,3,4						5						0																		0
		1	2021-08-27 00:24:59	P5.1-1			0					5,7,9						3						0																		0
		1	2021-08-27 00:29:59	P5.1-1			0					0,1,2,3,4						5						0																		0
		1	2021-08-27 00:34:59	P5.1-1			0					5,6,7,8,9						5						0																		0
		1	2021-08-27 00:39:59	P5.1-1			0					0,1,2,3,4						5						0																		0
		1	2021-08-27 00:44:59	P5.1-1			0					5,6,7,8,9						5						0																		0
		1	2021-08-27 00:49:59	P5.1-1			0					0.1						3						0																		0
		1	2021-08-27 00:54:59	P5.1-1			0											0						0																		0
		1	2021-08-27 00:59:59	P5.1-1			0					1.2						3						0																		0
		1	2021-08-27 01:04:59	P5.1-1			0					9						1						0																		0						9
		1	2021-08-27 01:09:59	P5.1-1			0											0						0																		0						0.1
		1	2021-08-27 01:14:59	P5.1-1			0					5.7						3						0																		0
		1	2021-08-27 01:19:59	break			0											0						0																		0
		1	2021-08-27 01:24:59	break			0											0						0																		0
		1	2021-08-27 01:29:59	P5.1-1			0					4						1						0																		0
		1	2021-08-27 01:34:59	P5.1-1			0											0						0																		0
		1	2021-08-27 01:39:59	P5.1-1			0											0						0																		0						2
		1	2021-08-27 01:44:59	P5.1-1			0											0						0																		0
		1	2021-08-27 01:49:59	P5.1-1			0					3						1						0																		0
		1	2021-08-27 01:54:59	P5.1-1			0											0						0																		0
		1	2021-08-27 01:59:59	P5.1-1			0					3.4						3						0																		0
		1	2021-08-27 02:04:59	P5.1-1			0											0						0																		0						5.6
		1	2021-08-27 02:09:59	P5.1-1			0											0						0																		0
		1	2021-08-27 02:14:59	P5.1-1			0											0						0		6.7																3
		1	2021-08-27 02:19:59	P5.1-1			0					1,3,4						3						0																		0
		1	2021-08-27 02:24:59	P5.1-1			0					5						1						0																		0
		1	2021-08-27 02:29:59	P5.1-1			0											0						0																		0
		1	2021-08-27 02:34:59	P5.1-1			0											0						0																		0
		1	2021-08-27 02:39:59	P5.1-1			0					1.2						3						0																		0
		1	2021-08-27 02:44:59	P5.1-1			0					5.8						3						0																		0
		1	2021-08-27 02:49:59	P5.1-1			0											0						0																		0
		1	2021-08-27 02:54:59	P5.1-1			0											0						0																		0
		1	2021-08-27 02:59:59	P5.1-1			0											0						0																		0
		1	2021-08-27 03:04:59	P5.1-1			0					6.9						3						0																		0
		1	2021-08-27 03:09:59	P5.1-1			0					1,3,4						3						0																		0
		1	2021-08-27 03:14:59	P5.1-1			0					5.9						3						0																		0
		1	2021-08-27 03:19:59	P5.1-1			0					2						1						0																		0						0,2,3,4
		1	2021-08-27 03:24:59	break			0											0						0																		0
		1	2021-08-27 03:29:59	P5.1-1			0					1,2,3,4						4						0																		0						3.4
		1	2021-08-27 03:34:59	P5.1-1			0					5,6,7,8,9						5						0		6																1						5,6,7,9
		1	2021-08-27 03:39:59	P5.1-1			0					0,1,2,3,4						5						0																		0
		1	2021-08-27 03:44:59	P5.1-1			0					5,6,7,8,9						5						0																		0						6,7,8,9
		1	2021-08-27 03:49:59	P5.1-1			0					0,1,2,3,4						5						0																		0						1.2
		1	2021-08-27 03:54:59	P5.1-1			0					8.9						3						0		5,6,7																3						5,6,9
		1	2021-08-27 03:59:59	P5.1-1			0					0.1						3						0																		0						0
		1	2021-08-27 04:04:59	P5.1-1			0					5.7						3						0																		0
		1	2021-08-27 04:09:59	P5.1-1			0											0						0																		0
		1	2021-08-27 04:14:59	P5.1-1			0					9						1						0																		0
		1	2021-08-27 04:19:59	break			0											0						0																		0
		1	2021-08-27 04:24:59	P5.1-1			0					5,6,7,8,9						5						0																		0				ja
		1	2021-08-27 04:29:59	P5.1-1			0					0,1,2,3,4						5						0																		0				ja
		1	2021-08-27 04:34:59	P5.1-1			0					5,6,7,8,9						5						0																		0				ja
		1	2021-08-27 04:39:59	P5.1-1			0					0,1,2,3,4						5						0																		0				ja
		1	2021-08-27 04:44:59	P5.1-1			0					5,6,7,8,9						5						0																		0
		1	2021-08-27 04:49:59	P5.1-1			0					1,2,3						3						0																		0
		1	2021-08-27 04:54:59	P5.1-1			0					5.8						3						0																		0
		1	2021-08-27 04:59:59	P5.1-1			0											0						0																		0
		1	2021-08-27 05:04:59	P5.1-1			0											0						0																		0
		1	2021-08-27 05:09:59	P5.1-1			0											0						0																		0
		1	2021-08-27 05:14:59	P5.1-1			0					4.9						3						0																		0
		1	2021-08-27 05:19:59	P5.1-1			0					2.4						3						0																		0
		1	2021-08-27 05:24:59	break			0											0						0																		0
		1	2021-08-27 05:29:59	P5.1-1			0											0						0																		0
		1	2021-08-27 05:34:59	P5.1-1			0					7						1						0																		0
		1	2021-08-27 05:39:59	P5.1-1			0											0						0																		0
		1	2021-08-27 05:44:59	P5.1-1			0											0						0																		0
		1	2021-08-27 05:49:59	P5.1-1			0											0						0																		0
		1	2021-08-27 05:54:59	P5.1-1			0					7						1						0																		0
		1	2021-08-27 05:59:59	P5.1-1			0											0						0																		0						3.4
		1	2021-08-27 06:04:59	P5.1-1			0					7						1						0																		0
		1	2021-08-27 06:09:59	P5.1-1			0					1,2,3,4						4						0																		0
		1	2021-08-27 06:14:59	P5.1-1			0											0						0																		0
		1	2021-08-27 06:19:59	break			0											0						0																		0
		1	2021-08-27 06:24:59	break			0											0						0																		0
		1	2021-08-27 06:29:59	P5.1-1			0					1						1						0		3																1						4
		1	2021-08-27 06:34:59	P5.1-1			0											0						0		5.7																3
		1	2021-08-27 06:39:59	P5.1-1			0					2.4						3						0																		0
		1	2021-08-27 06:44:59	P5.1-1			0											0						0																		0
		1	2021-08-27 06:49:59	P5.1-1			0											0						0																		0
		1	2021-08-27 06:54:59	P5.1-1			0											0						0																		0
		1	2021-08-27 06:59:59	P5.1-1			0				2	0,3,4						4						0																		0
		1	2021-08-27 07:04:59	P5.1-1			0											0						0																		0
		1	2021-08-27 07:09:59	P5.1-1			0					1,2,3,4						4						0																		0				ja
		1	2021-08-27 07:14:59	P5.1-1			0					5.6						3	8.9					3	3																	0
		1	2021-08-27 07:19:59	break			0											0						0																		0
		1	2021-08-27 07:24:59	break			0											0						0																		0
		1	2021-08-27 07:29:59	P5.1-1			0					4						1						0																		0				ja
		1	2021-08-27 07:34:59	P5.1-1			0					5,6,7,8,9						5						0																		0				ja
		1	2021-08-27 07:39:59	P5.1-1			0											0						0																		0
		1	2021-08-27 07:44:59	P5.1-1			0					5,6,9						3						0																		0						7
		1	2021-08-27 07:49:59	P5.1-1			0					0.2						3						0																		0						0
		1	2021-08-27 07:54:59	P5.1-1			0					5,6,8,9						4						0																		0						6.7
		1	2021-08-27 07:59:59	P5.1-1			0											0	4					1	7																	0
		1	2021-08-27 08:04:59	P5.1-1			0					5						1	5,6,7					3	7																	0
		1	2021-08-27 08:09:59	P5.1-1			0					3						1						0		0.1																3
		1	2021-08-27 08:15:00	P5.1-1			0					5						1						0																		0						6
		1	2021-08-27 08:20:00	break			0											0						0																		0
		1	2021-08-27 08:25:00	break			0											0						0																		0
		1	2021-08-27 08:30:00	P5.1-1			0					0,1,2,3						4						0																		0						0
		1	2021-08-27 08:35:00	P5.1-1			0											0						0																		0
		1	2021-08-27 08:40:00	P5.1-1			0					4						1						0																		0
		1	2021-08-27 08:45:00	P5.1-1			0					5						1						0																		0
		1	2021-08-27 08:50:00	P5.1-1			0					2,3,4						3						0																		0
		1	2021-08-27 08:55:00	P5.1-1			0					5,6,7,8,9						5						0																		0
		1	2021-08-27 09:00:00	P5.1-1			0					0,1,2,3,4						5						0		0																1
		1	2021-08-27 09:05:00	P5.1-1			0				8	5,6,7,8,9						5						0																		0
		1	2021-08-27 09:10:00	P5.1-1			0				1,2,3,4	0,1,2,4						5						0																		0
		1	2021-08-27 09:15:00	P5.1-1			0				7,8,9	7,8,9						3						0																		0						7.9
		1	2021-08-27 09:20:00	break			0											0						0																		0
		1	2021-08-27 09:25:00	break			0											0						0																		0
		1	2021-08-27 09:30:00	P5.1-1			0											0						0		0,1,2,3,4																5
		1	2021-08-27 09:35:00	P5.1-1			0					6,7,8						3						0		5.6							5.6									3
		1	2021-08-27 09:40:00	P5.1-1			0					0,1,2,4						4						0																		0
		1	2021-08-27 09:45:00	P5.1-1			0					5,6,7,8,9						5						0		6																1						8
		1	2021-08-27 09:50:00	P5.1-1			0					0,1,2,4						4						0									4									1
		1	2021-08-27 09:55:00	P5.1-1			0					5,6,8,9						4						0		5			7,8,9													4						6.9
		1	2021-08-27 10:00:00	P5.1-1			0					0.2			2,3,4			6						0																		0						6	4
		1	2021-08-27 10:05:00	P5.1-1			0					6,7,8			5,6,7,8,9			5						0																		0							7.9
		1	2021-08-27 10:10:00	P5.1-1			0				4	3.4			0,1,2,3,4			8						0					2.4													3							0,1,2,3,4
		1	2021-08-27 10:15:00	P5.1-1			0					5.9			6.7			6						0		8			5,6,7,8													4							5
		1	2021-08-27 10:20:00	break			0											0						0																		0
		1	2021-08-27 10:25:00	break			0											0						0																		0
		1	2021-08-27 10:30:00	P5.1-1			0					1,2,3,4						4						0																		0
		1	2021-08-27 10:35:00	P5.1-1			0					5,6,7,8,9						5						0																		0						8
		1	2021-08-27 10:40:00	P5.1-1			0					0,1,2,3,4						5						0																		0
		1	2021-08-27 10:45:00	P5.1-1			0					5,8,9						3						0																		0
		1	2021-08-27 10:50:00	P5.1-1			0					0,1,2,3,4						5						0		4																1						0,1,2
		1	2021-08-27 10:55:00	P5.1-1			0					5,6,7,8,9						5						0		7.8																3
		1	2021-08-27 11:00:00	P5.1-1			0				2.3	0,1,2,3						7						0																		0
		1	2021-08-27 11:05:00	P5.1-1			0					6,7,9						3						0		7,8,9																3
		1	2021-08-27 11:10:00	P5.1-1			0					0,1,2,3						4						0																		0
		1	2021-08-27 11:15:00	P5.1-1			0					5,6,7,8,9						5						0		9																1						5,6,8,9
		1	2021-08-27 11:20:00	break			0											0						0																		0
		1	2021-08-27 11:25:00	break			0											0						0																		0
		1	2021-08-27 11:30:00	P5.1-1			0					0,1,2						3						0																		0						4
		1	2021-08-27 11:35:00	P5.1-1			0											0						0																		0						6.8
		1	2021-08-27 11:40:00	P5.1-1			0											0						0		4																1						0
		1	2021-08-27 11:45:00	P5.1-1			0					5,6,7,9						4						0																		0
		1	2021-08-27 11:50:00	P5.1-1			0					0,1,3,4						4						0																		0
		1	2021-08-27 11:55:00	P5.1-1			0	7				5,6,7,8						4						0																		0
		1	2021-08-27 12:00:00	P5.1-1			0					0,1,2,3,4						5						0																		0
		1	2021-08-27 12:05:00	P5.1-1			0					5.8						3						0		9																1
		1	2021-08-27 12:10:00	P5.1-1			0											0						0		0																1
		1	2021-08-27 12:15:00	P5.1-1			0											0						0																		0
		1	2021-08-27 12:20:00	break			0											0						0																		0
		1	2021-08-27 12:25:00	break			0											0						0																		0
		1	2021-08-27 12:30:00	P5.1-1			0											0						0																		0
		1	2021-08-27 12:35:00	P5.1-1			0											0						0																		0
		1	2021-08-27 12:40:00	P5.1-1			0											0						0																		0
		1	2021-08-27 12:45:00	P5.1-1			0											0						0																		0
		1	2021-08-27 12:50:00	P5.1-1			0					2						1						0																		0
		1	2021-08-27 12:55:00	P5.1-1			0											0						0																		0
		1	2021-08-27 13:00:00	P5.1-1			0					0,1,3,4						4						0																		0
		1	2021-08-27 13:05:00	P5.1-1			0					5						1						0																		0
		1	2021-08-27 13:10:00	P5.1-1			0											0						0																		0
		1	2021-08-27 13:15:00	P5.1-1			0					9						1						0																		0
		1	2021-08-27 13:20:00	break			0											0						0																		0
		1	2021-08-27 13:25:00	P5.1-1			0				6,7,8	5.7						6						0						8.9												3
		1	2021-08-27 13:30:00	P5.1-1			0				2,3,4							3						0		3.4				0,1,2												6
		1	2021-08-27 13:35:00	P5.1-1			0				5.6	7.9						6						0																		0
		1	2021-08-27 13:40:00	P5.1-1			0					3.4						3						0																		0						0,3,4
		1	2021-08-27 13:45:00	P5.1-1			0					5,7,9						3						0		8																1
		1	2021-08-27 13:50:00	P5.1-1			0					0.1						3						0		3.4																3
		1	2021-08-27 13:55:00	P5.1-1			0					5,7,8,9						4						0																		0
		1	2021-08-27 14:00:00	P5.1-1			0					3.4						3						0		0																1
		1	2021-08-27 14:05:00	P5.1-1			0					5.6						3						0						7,8,9												3
		1	2021-08-27 14:10:00	P5.1-1			0											0						0						0,1,2,3			4									5
		1	2021-08-27 14:15:00	P5.1-1			0											0						0						6,7,9												3
		1	2021-08-27 14:20:00	P5.1-1			0				0							1						0						1,2,3,4										3		4
		1	2021-08-27 14:25:00	break			0											0						0																		0
		1	2021-08-27 14:30:00	P5.1-1			0											0						0						0,2,3,4												4
		1	2021-08-27 14:35:00	P5.1-1			0					6,7,8						3						0																		0
		1	2021-08-27 14:40:00	P5.1-1			0					1,2,3,4						4						0																		0
		1	2021-08-27 14:45:00	P5.1-1			0											0						0																		0
		1	2021-08-27 14:50:00	P5.1-1			0					2						1						0																		0				ja
		1	2021-08-27 14:55:00	P5.1-1			0					6						1						0		7				8.9												4
		1	2021-08-27 15:00:00	P5.1-1			0					4						1						0						0,1,2,3,4												5
		1	2021-08-27 15:05:00	P5.1-1			0					5,6,8,9						4						0		6,7,8,9																4
		1	2021-08-27 15:10:00	P5.1-1			0					0.1						3						0		1,2,3,4																4
		1	2021-08-27 15:15:00	P5.1-1			0					6,7,8,9						4						0		5,6,9				5												3						7.8
		1	2021-08-27 15:20:00	break			0											0						0																		0
		1	2021-08-27 15:25:00	break			0											0						0																		0
		1	2021-08-27 15:30:00	P5.1-1			0		2			0,1,2,3,4						5						0																		0						4
		1	2021-08-27 15:35:00	P5.1-1			0					5,6,7,8,9						5						0		5.7																3						7
		1	2021-08-27 15:40:00	P5.1-1			0					0.1						3						0		1																1
		1	2021-08-27 15:45:00	P5.1-1			0	6				8						2						0																		0
		1	2021-08-27 15:50:00	P5.1-1			0											0						0																		0						1,2,3
		1	2021-08-27 15:55:00	P5.1-1			0					5						1						0																		0						5
		1	2021-08-27 16:00:00	P5.1-1			0					0.3						3						0																		0
		1	2021-08-27 16:05:00	P5.1-1			0					8						1						0																		0
		1	2021-08-27 16:10:00	P5.1-1			0											0						0																		0						0,1,2,3,4
		1	2021-08-27 16:15:00	P5.1-1			0					5,6,9						3						0																		0						5.7
		1	2021-08-27 16:20:00	break			0											0						0																		0
		1	2021-08-27 16:25:00	break			0											0						0																		0
		1	2021-08-27 16:30:00	P5.1-1	1	2,3,4	4											0		1.2	2	1		5	8																	0
		1	2021-08-27 16:35:00	P5.1-1			0		8			5,6,8,9						4						0																		0						7
		1	2021-08-27 16:40:00	P5.1-1			0											0						0																		0						1
		1	2021-08-27 16:45:00	P5.1-1		7.8	3					5.6						3	6,7,9	8	9			4	6																	0
		1	2021-08-27 16:50:00	P5.1-1			0		1		1,2,3,4	1.4						7	0	0				1	6																	0						3.4
		1	2021-08-27 16:55:00	P5.1-1			0				5	5,6,7,8,9						5						0																		0
		1	2021-08-27 17:00:00	P5.1-1			0		0		0.1	2.3						7						0																		0						1
		1	2021-08-27 17:05:00	P5.1-1			0		6			5,8,9						4						0																		0
		1	2021-08-27 17:09:59	P5.1-1			0					0,2,3						3						0																		0						1,2,3
		1	2021-08-27 17:14:59	P5.1-1			0					5,6,7,8,9						5						0		5.6																3
		1	2021-08-27 17:19:59	break			0											0						0																		0
		1	2021-08-27 17:24:59	break			0											0						0																		0
		1	2021-08-27 17:29:59	P5.1-1			0					0,1,2,4						4						0						3												1
		1	2021-08-27 17:34:59	P5.1-1			0											0						0		5.8																3
		1	2021-08-27 17:39:59	P5.1-1			0					0,1,2,3						4						0																		0
		1	2021-08-27 17:44:59	P5.1-1			0											0						0																		0
		1	2021-08-27 17:49:59	P5.1-1			0											0						0																		0
		1	2021-08-27 17:54:59	P5.1-1			0											0						0																		0
		1	2021-08-27 17:59:59	P5.1-1			0					0						1						0																		0
		1	2021-08-27 18:04:59	P5.1-1			0											0						0																		0
		1	2021-08-27 18:09:59	P5.1-1			0											0						0																		0
		1	2021-08-27 18:14:59	P5.1-1			0					6,7,8						3						0		9																1
		1	2021-08-27 18:19:59	P5.1-1			0					0.1						3						0		2																1
		1	2021-08-27 18:24:59	P5.1-1			0				6	8						2						0																		0
		1	2021-08-27 18:29:59	P5.1-1			0					3						1						0																		0
		1	2021-08-27 18:34:59	no pat			0											0						0																		0
		1	2021-08-27 18:39:59	no pat			0											0						0																		0
		1	2021-08-27 18:44:59	no pat			0											0						0																		0
		1	2021-08-27 18:49:59	no pat			0											0						0																		0
		1	2021-08-27 18:54:59	no pat			0											0						0																		0
		1	2021-08-27 18:59:59	no pat			0											0						0																		0
		1	2021-08-27 19:04:59	no pat			0											0						0																		0
		1	2021-08-27 19:09:59	no pat			0											0						0																		0
		1	2021-08-27 19:14:59	no pat			0											0						0																		0
		1	2021-08-27 19:19:59	break			0											0						0																		0
		1	2021-08-27 19:24:59	break			0											0						0																		0
		1	2021-08-27 19:29:59	no pat			0											0						0																		0
		1	2021-08-27 19:34:59	no pat			0											0						0																		0
		1	2021-08-27 19:39:59	no pat			0											0						0																		0
		1	2021-08-27 19:44:59	no pat			0											0						0																		0
		1	2021-08-27 19:49:59	no pat			0											0						0																		0
		1	2021-08-27 19:54:59	no pat			0											0						0																		0
		1	2021-08-27 19:59:59	no pat			0											0						0																		0
		1	2021-08-27 20:04:59	no pat			0											0						0																		0
		1	2021-08-27 20:09:59	no pat			0											0						0																		0
		1	2021-08-27 20:14:59	no pat			0											0						0																		0
		1	2021-08-27 20:19:59	break			0											0						0																		0
		1	2021-08-27 20:24:59	break			0											0						0																		0
		1	2021-08-27 20:29:59	break			0											0						0																		0
		1	2021-08-27 20:34:59	no pat			0											0						0																		0
		1	2021-08-27 20:39:59	no pat			0											0						0																		0
		1	2021-08-27 20:44:59	no pat			0											0						0																		0
		1	2021-08-27 20:49:59	no pat			0				4							1						0																		0
		1	2021-08-27 20:54:59	no pat			0					6,7,9						3						0																		0
		1	2021-08-27 20:59:59	no pat			0					0,1,2,3,4						5						0		0																1
		1	2021-08-27 21:04:59	no pat			0					5,6,7,8,9						5						0																		0
		1	2021-08-27 21:09:59	no pat			0					1,2,3,4						4						0																		0
		1	2021-08-27 21:14:59	no pat			0					6,7,8,9						4						0																		0
		1	2021-08-27 21:19:59	no pat			0					1.3						3						0																		0
		1	2021-08-27 21:24:59	no pat			0											0						0																		0
		1	2021-08-27 21:29:59	no pat			0				2	0						2						0																		0
		1	2021-08-27 21:34:59	no pat			0					6,7,9						3						0																		0
		1	2021-08-27 21:39:59	no pat			0											0						0																		0
		1	2021-08-27 21:44:59	no pat			0											0						0																		0
		1	2021-08-27 21:49:59	no pat			0											0						0																		0
		1	2021-08-27 21:54:59	no pat			0											0						0																		0
		1	2021-08-27 21:59:59	no pat			0					0						1						0																		0
		1	2021-08-27 22:04:59	P5.1-1			0											0						0			6,7,8,9															4	6
		1	2021-08-27 22:09:59	P5.1-1			0											0						0			0,1,2,3,4															5	6
		1	2021-08-27 22:14:59	P5.1-1			0					5,6,7,8,9						5						0			5,6,7,8,9															5	8
		1	2021-08-27 22:19:59	P5.1-1			0					2,3,4						3						0			0,1,2															3	9
		1	2021-08-27 22:24:59	P5.1-1			0					7,8,9						3						0		5,6,7																3						5,6,7
		1	2021-08-27 22:29:59	P5.1-1		4	1											0						0	4																	0						0.1
		1	2021-08-27 22:34:59	P5.1-1			0					5,6,7						3						0																		0
		1	2021-08-27 22:39:59	P5.1-1			0					1,2,3,4						4						0																		0						0
		1	2021-08-27 22:44:59	P5.1-1			0					5						1						0																		0						9
		1	2021-08-27 22:49:59	P5.1-1			0					0,1,2,3,4						5						0																		0
		1	2021-08-27 22:54:59	P5.1-1			0					5,6,7,8,9						5						0																		0						8
		1	2021-08-27 22:59:59	P5.1-1			0					1,2,3						3						0		0,1,2,3																4
		1	2021-08-27 23:04:59	P5.1-1			0					6,7,8,9						4						0		5.6																3
		1	2021-08-27 23:09:59	P5.1-1			0				0	0,2,3						3						0																		0
		1	2021-08-27 23:14:59	P5.1-1			0					5,6,7,8,9						5						0																		0						7
		1	2021-08-27 23:19:59	P5.1-1			0					0,1,2,3,4						5						0																		0
		1	2021-08-27 23:24:59	P5.1-1			0					5,7,8,9						4						0																		0						5
		1	2021-08-27 23:29:59	P5.1-1			0					0,1,2,3,4						5						0																		0						4
		1	2021-08-27 23:34:59	P5.1-1			0					5,6,7,8,9						5						0																		0
		1	2021-08-27 23:39:59	P5.1-1			0					0,2,3,4						4						0																		0
		1	2021-08-27 23:44:59	P5.1-1			0					8.9						3						0						5,6,7												3
		1	2021-08-27 23:49:59	P5.1-1			0					0,1,2,3,4						5						0																		0
		1	2021-08-27 23:54:59	P5.1-1			0					5,6,8,9						4						0																		0
		1	2021-08-28	P5.1-1			0					0,1,2,3						4						0																		0
		1	2021-08-28 00:04:59	P5.1-1			0					5,6,7,8,9						5						0																		0						7
		1	2021-08-28 00:10:00	P5.1-1			0					0,2,3,4						4						0																		0
		1	2021-08-28 00:15:00	P5.1-1			0					5,6,7,8,9						5						0																		0
		1	2021-08-28 00:20:00	break			0											0						0																		0
		1	2021-08-28 00:24:59	break			0											0						0																		0
		1	2021-08-28 00:30:00	P5.1-1			0				4	0,1,2,3,4						5						0																		0
		1	2021-08-28 00:35:00	P5.1-1			0					5,6,7,8,9						5						0																		0						9
		1	2021-08-28 00:40:00	P5.1-1			0				1	0,1,4						3						0						2.3												3						0
		1	2021-08-28 00:45:00	P5.1-1			0					5,6,7,8,9						5						0																		0
		1	2021-08-28 00:50:00	P5.1-1			0					0,1,2,4						4						0																		0						3
		1	2021-08-28 00:55:00	P5.1-1			0					5,6,7,8						4						0																		0
		1	2021-08-28 01:00:00	P5.1-1			0					3						1						0																		0
		1	2021-08-28 01:05:00	P5.1-1			0											0						0																		0
		1	2021-08-28 01:10:00	P5.1-1			0					3.4						3						0																		0
		1	2021-08-28 01:15:00	P5.1-1			0					9						1						0																		0
		1	2021-08-28 01:19:59	break			0											0						0																		0
		1	2021-08-28 01:24:59	break			0											0						0																		0
		1	2021-08-28 01:29:59	P5.1-1			0					0.2						3						0																		0
		1	2021-08-28 01:34:59	P5.1-1			0					6						1						0																		0
		1	2021-08-28 01:39:59	P5.1-1			0											0						0																		0
		1	2021-08-28 01:44:59	P5.1-1			0					7.8						3						0																		0
		1	2021-08-28 01:49:59	P5.1-1			0											0						0																		0						2.4
		1	2021-08-28 01:54:59	P5.1-1			0											0						0																		0
		1	2021-08-28 01:59:59	P5.1-1			0					0.1						3						0																		0						2
		1	2021-08-28 02:04:59	P5.1-1			0					7.8						3						0																		0
		1	2021-08-28 02:09:59	P5.1-1			0					2.3						3						0																		0
		1	2021-08-28 02:14:59	P5.1-1			0											0						0																		0
		1	2021-08-28 02:19:59	P5.1-1			0					1,2,4						3						0																		0
		1	2021-08-28 02:24:59	P5.1-1			0					5						1						0																		0
		1	2021-08-28 02:29:59	P5.1-1			0					0						1						0																		0
		1	2021-08-28 02:34:59	P5.1-1			0					5,6,7,8,9						5						0																		0
		1	2021-08-28 02:39:59	P5.1-1			0											0						0																		0
		1	2021-08-28 02:44:59	P5.1-1			0											0						0																		0
		1	2021-08-28 02:49:59	P5.1-1			0					2						1						0																		0
		1	2021-08-28 02:54:59	P5.1-1			0											0						0																		0
		1	2021-08-28 02:59:59	P5.1-1			0											0						0																		0
		1	2021-08-28 03:04:59	P5.1-1			0											0						0																		0
		1	2021-08-28 03:09:59	P5.1-1			0					0,1,2,3						4						0																		0
		1	2021-08-28 03:14:59	P5.1-1			0					5						1						0																		0
		1	2021-08-28 03:19:59	break			0											0						0																		0
		1	2021-08-28 03:24:59	P5.1-1			0					6,7,8,9						4						0																		0					ja
		1	2021-08-28 03:29:59	P5.1-1			0					0,1,4						3						0																		0
		1	2021-08-28 03:34:59	P5.1-1			0					5,7,8,9						4						0																		0
		1	2021-08-28 03:39:59	P5.1-1			0					0,1,2,3,4						5						0																		0
		1	2021-08-28 03:44:59	P5.1-1			0					5,7,8						3						0																		0
		1	2021-08-28 03:49:59	P5.1-1			0					1						1						0																		0
		1	2021-08-28 03:54:59	P5.1-1			0					5,6,7						3						0		8				6			9									3
		1	2021-08-28 03:59:59	P5.1-1			0											0	0.1	4				4	NA																	0
		1	2021-08-28 04:04:59	P5.1-1			0											0	5,6,7,8	9				5	NA																	0
		1	2021-08-28 04:09:59	P5.1-1			0					0.1						3						0																		0						2
		1	2021-08-28 04:14:59	P5.1-1			0					8.9						3						0																		0
		1	2021-08-28 04:19:59	P5.1-1			0					1						1						0																		0
		1	2021-08-28 04:24:59	P5.1-1			0											0						0																		0
		1	2021-08-28 04:29:59	P5.1-1			0											0						0																		0
		1	2021-08-28 04:34:59	P5.1-1			0											0						0																		0						9
		1	2021-08-28 04:39:59	P5.1-1			0					1,2,3,4						4						0																		0						1
		1	2021-08-28 04:44:59	P5.1-1			0					5,6,7						3						0																		0
		1	2021-08-28 04:49:59	P5.1-1			0					2						1						0																		0
		1	2021-08-28 04:54:59	P5.1-1			0					8						1						0		8.9																3
		1	2021-08-28 04:59:59	P5.1-1			0					0.1						3						0																		0						3
		1	2021-08-28 05:04:59	P5.1-1			0					8						1						0																		0
		1	2021-08-28 05:09:59	P5.1-1			0					0.3						3						0																		0
		1	2021-08-28 05:14:59	P5.1-1			0											0						0																		0
		1	2021-08-28 05:19:59	P5.1-1			0											0						0																		0
		1	2021-08-28 05:24:59	break			0											0						0																		0
		1	2021-08-28 05:29:59	P5.1-1			0					2						1						0																		0
		1	2021-08-28 05:34:59	P5.1-1			0					7,8,9						3						0																		0					ja
		1	2021-08-28 05:39:59	P5.1-1			0					0,1,3,4						4						0																		0					ja
		1	2021-08-28 05:44:59	P5.1-1			0											0						0		9																1
		1	2021-08-28 05:49:59	P5.1-1			0											0						0		0																1
		1	2021-08-28 05:54:59	P5.1-1			0					5						1						0																		0						8
		1	2021-08-28 05:59:59	P5.1-1			0					1						1						0																		0
		1	2021-08-28 06:04:59	P5.1-1			0					6.7						3						0																		0
		1	2021-08-28 06:09:59	P5.1-1			0					3.4						3						0																		0
		1	2021-08-28 06:14:59	P5.1-1			0					5,6,7,9						4						0																		0
		1	2021-08-28 06:19:59	break			0											0						0																		0
		1	2021-08-28 06:24:59	break			0											0						0																		0
		1	2021-08-28 06:29:59	P5.1-1			0				1,2,3,4	1						4						0																		0
		1	2021-08-28 06:34:59	P5.1-1			0				6,7,8	9						4						0																		0
		1	2021-08-28 06:39:59	P5.1-1			0					2						1						0																		0
		1	2021-08-28 06:44:59	P5.1-1			0					5.9						3						0																		0
		1	2021-08-28 06:49:59	P5.1-1			0					3						1						0																		0
		1	2021-08-28 06:54:59	P5.1-1			0					8						1						0																		0
		1	2021-08-28 06:59:59	P5.1-1			0					1.3						3						0																		0
		1	2021-08-28 07:04:59	P5.1-1			0					8						1						0																		0				ja
		1	2021-08-28 07:09:59	P5.1-1		0.1	3					1						1						0	3																	0				ja
		1	2021-08-28 07:14:59	P5.1-1			0											0						0																		0
		1	2021-08-28 07:19:59	P5.1-1			0					4						1						0																		0
		1	2021-08-28 07:24:59	P5.1-1			0					8.9						3						0																		0
		1	2021-08-28 07:29:59	P5.1-1			0					0,1,2,3,4						5						0																		0				ja
		1	2021-08-28 07:34:59	P5.1-1			0					5,6,7,8,9						5						0																		0				ja
		1	2021-08-28 07:39:59	P5.1-1			0					1.2						3						0																		0
		1	2021-08-28 07:44:59	P5.1-1			0											0						0																		0
		1	2021-08-28 07:49:59	P5.1-1			0											0						0																		0
		1	2021-08-28 07:54:59	P5.1-1			0											0						0																		0
		1	2021-08-28 07:59:59	P5.1-1			0					1						1						0																		0						4
		1	2021-08-28 08:04:59	P5.1-1			0					8						1						0																		0
		1	2021-08-28 08:09:59	P5.1-1			0											0						0																		0
		1	2021-08-28 08:14:59	P5.1-1			0											0						0																		0						5
		1	2021-08-28 08:19:59	break			0											0						0																		0
		1	2021-08-28 08:24:59	break			0											0						0																		0
		1	2021-08-28 08:29:59	P5.1-1			0											0						0																		0
		1	2021-08-28 08:34:59	P5.1-1			0											0						0																		0
		1	2021-08-28 08:39:59	P5.1-1			0					1						1						0																		0
		1	2021-08-28 08:44:59	P5.1-1			0					6						1						0																		0
		1	2021-08-28 08:49:59	P5.1-1			0											0						0																		0
		1	2021-08-28 08:54:59	P5.1-1			0											0						0																		0
		1	2021-08-28 08:59:59	P5.1-1			0											0						0																		0
		1	2021-08-28 09:04:59	P5.1-1			0		8			6						2						0																		0
		1	2021-08-28 09:09:59	P5.1-1			0					1						1						0																		0						2
		1	2021-08-28 09:14:59	P5.1-1			0					9						1						0																		0
		1	2021-08-28 09:19:59	break			0											0						0																		0
		1	2021-08-28 09:24:59	break			0											0						0																		0
		1	2021-08-28 09:29:59	P5.1-1			0				4	1						2						0																		0
		1	2021-08-28 09:34:59	P5.1-1			0											0						0																		0
		1	2021-08-28 09:39:59	P5.1-1			0											0						0																		0
		1	2021-08-28 09:44:59	P5.1-1			0											0						0																		0
		1	2021-08-28 09:49:59	P5.1-1			0		2									1						0																		0
		1	2021-08-28 09:54:59	P5.1-1			0											0						0																		0
		1	2021-08-28 09:59:59	P5.1-1			0											0						0																		0
		1	2021-08-28 10:04:59	P5.1-1			0											0						0																		0
		1	2021-08-28 10:09:59	P5.1-1			0											0						0																		0
		1	2021-08-28 10:14:59	P5.1-1			0					9						1						0																		0
		1	2021-08-28 10:19:59	break			0											0						0																		0
		1	2021-08-28 10:24:59	break			0											0						0																		0
		1	2021-08-28 10:29:59	P5.1-1			0											0						0																		0
		1	2021-08-28 10:34:59	P5.1-1			0				7.9							3						0																		0
		1	2021-08-28 10:39:59	P5.1-1			0					3						1						0																		0
		1	2021-08-28 10:44:59	P5.1-1			0											0						0																		0
		1	2021-08-28 10:49:59	P5.1-1			0											0						0																		0
		1	2021-08-28 10:54:59	P5.1-1			0											0						0																		0
		1	2021-08-28 10:59:59	P5.1-1			0											0						0																		0
		1	2021-08-28 11:04:59	P5.1-1			0					5						1						0																		0
		1	2021-08-28 11:09:59	P5.1-1			0											0						0																		0
		1	2021-08-28 11:14:59	P5.1-1			0											0						0																		0
		1	2021-08-28 11:19:59	break			0											0						0																		0
		1	2021-08-28 11:24:59	break			0											0						0																		0
		1	2021-08-28 11:29:59	P5.1-1			0				2							1						0																		0
		1	2021-08-28 11:34:59	P5.1-1			0											0						0																		0
		1	2021-08-28 11:39:59	P5.1-1			0											0						0																		0
		1	2021-08-28 11:44:59	P5.1-1			0											0						0																		0
		1	2021-08-28 11:49:59	P5.1-1			0											0						0																		0
		1	2021-08-28 11:54:59	P5.1-1			0											0						0																		0
		1	2021-08-28 11:59:59	P5.1-1			0											0						0																		0
		1	2021-08-28 12:04:59	P5.1-1			0											0						0																		0
		1	2021-08-28 12:09:59	P5.1-1			0											0						0																		0
		1	2021-08-28 12:14:59	P5.1-1			0											0						0																		0
		1	2021-08-28 12:19:59	break			0											0						0																		0
		1	2021-08-28 12:24:59	break			0											0						0																		0
		1	2021-08-28 12:29:59	P5.1-1			0			4								1						0																		0
		1	2021-08-28 12:35:00	P5.1-1			0			5,6,7,8,9								5						0																		0
		1	2021-08-28 12:40:00	P5.1-1			0			0,1,2,3								4						0																		0
		1	2021-08-28 12:45:00	P5.1-1			0			5,6,7								3						0																		0
		1	2021-08-28 12:50:00	P5.1-1			0											0						0																		0
		1	2021-08-28 12:55:00	P5.1-1			0											0						0																		0
		1	2021-08-28 13:00:00	P5.1-1			0											0						0																		0
		1	2021-08-28 13:05:00	P5.1-1			0											0						0																		0
		1	2021-08-28 13:10:00	P5.1-1			0											0						0																		0
		1	2021-08-28 13:15:00	P5.1-1			0											0						0																		0
		1	2021-08-28 13:20:00	P5.1-1			0											0						0																		0
		1	2021-08-28 13:25:00	P5.1-1			0											0						0																		0
		1	2021-08-28 13:30:00	P5.1-1			0											0						0																		0
		1	2021-08-28 13:35:00	P5.1-1			0											0						0																		0
		1	2021-08-28 13:40:00	P5.1-1			0					4						1						0																		0
		1	2021-08-28 13:45:00	P5.1-1			0					8						1						0																		0
		1	2021-08-28 13:50:00	P5.1-1			0					2						1						0																		0
		1	2021-08-28 13:55:00	P5.1-1			0					8						1						0																		0
		1	2021-08-28 14:00:00	P5.1-1			0					1,3,4						3						0																		0
		1	2021-08-28 14:05:00	P5.1-1			0											0						0		5																1
		1	2021-08-28 14:10:00	P5.1-1			0					1,2,3,4						4						0																		0
		1	2021-08-28 14:15:00	P5.1-1			0					8						1						0																		0
		1	2021-08-28 14:20:00	break			0											0						0																		0
		1	2021-08-28 14:25:00	break			0											0						0																		0
		1	2021-08-28 14:30:00	P5.1-1			0					0,1,2,3,4						5						0																		0
		1	2021-08-28 14:35:00	P5.1-1			0		8		9							2						0																		0
		1	2021-08-28 14:40:00	P5.1-1			0					0						1						0																		0
		1	2021-08-28 14:45:00	P5.1-1			0					9						1						0																		0
		1	2021-08-28 14:50:00	P5.1-1			0				1.2	1						4						0																		0
		1	2021-08-28 14:55:00	no pat			0		5			8.9						4						0																		0
		1	2021-08-28 15:00:00	no pat			0					0,2,3,4						4						0		2																1
		1	2021-08-28 15:05:00	no pat			0					5.7						3						0		5,7,9				6.7			5,8,9			7.8						10
		1	2021-08-28 15:10:00	no pat			0					2.3						3						0		0,1,2,4				1.2			1									7
		1	2021-08-28 15:15:00	no pat			0					5,6,7,8						4						0		5,6,7				6.7												6
		1	2021-08-28 15:20:00	no pat			0		0		4	0.4						5						0																		0
		1	2021-08-28 15:25:00	no pat			0					9						1						0																		0
		1	2021-08-28 15:30:00	no pat			0					0						1						0																		0
		1	2021-08-28 15:35:00	no pat			0											0						0																		0
		1	2021-08-28 15:40:00	no pat			0											0						0																		0
		1	2021-08-28 15:45:00	no pat			0											0						0																		0
		1	2021-08-28 15:50:00	no pat			0											0						0																		0
		1	2021-08-28 15:55:00	no pat			0											0						0																		0
		1	2021-08-28 16:00:00	no pat			0											0						0																		0
		1	2021-08-28 16:05:00	no pat			0											0						0																		0
		1	2021-08-28 16:10:00	no pat			0											0						0																		0
		1	2021-08-28 16:15:00	no pat			0											0						0																		0
		1	2021-08-28 16:20:00	break			0											0						0																		0
		1	2021-08-28 16:25:00	break			0											0						0																		0
		1	2021-08-28 16:30:00	no pat			0		0									1						0																		0
		1	2021-08-28 16:35:00	no pat			0											0						0																		0
		1	2021-08-28 16:40:00	no pat			0											0						0																		0
		1	2021-08-28 16:45:00	no pat			0											0						0																		0
		1	2021-08-28 16:50:00	no pat			0											0						0																		0
		1	2021-08-28 16:55:00	no pat			0											0						0																		0
		1	2021-08-28 17:00:00	no pat			0											0						0																		0
		1	2021-08-28 17:05:00	no pat			0											0						0																		0
		1	2021-08-28 17:10:00	no pat			0											0						0																		0
		1	2021-08-28 17:15:00	no pat			0											0						0																		0
		1	2021-08-28 17:20:00	break			0											0						0																		0
		1	2021-08-28 17:25:00	break			0											0						0																		0
		1	2021-08-28 17:30:00	no pat			0											0						0																		0
		1	2021-08-28 17:35:00	no pat			0											0						0																		0
		1	2021-08-28 17:40:00	no pat			0											0						0																		0
		1	2021-08-28 17:45:00	no pat			0											0						0																		0
		1	2021-08-28 17:50:00	no pat			0											0						0																		0
		1	2021-08-28 17:55:00	no pat			0											0						0																		0
		1	2021-08-28 18:00:00	no pat			0											0						0																		0
		1	2021-08-28 18:05:00	no pat			0											0						0																		0
		1	2021-08-28 18:10:00	no pat			0											0						0																		0
		1	2021-08-28 18:15:00	no pat			0											0						0																		0
		1	2021-08-28 18:20:00	break			0											0						0																		0
		1	2021-08-28 18:25:00	break			0											0						0																		0
		1	2021-08-28 18:30:00	no pat			0											0						0																		0
		1	2021-08-28 18:35:00	no pat			0											0						0																		0
		1	2021-08-28 18:40:00	no pat			0					4						1						0																		0
		1	2021-08-28 18:45:00	no pat			0											0						0																		0
		1	2021-08-28 18:50:00	no pat			0											0						0																		0
		1	2021-08-28 18:55:00	no pat			0					7						1						0																		0
		1	2021-08-28 19:00:00	no pat			0					4						1						0																		0
		1	2021-08-28 19:05:00	no pat			0											0						0																		0
		1	2021-08-28 19:10:00	no pat			0											0						0																		0
		1	2021-08-28 19:15:00	no pat			0											0						0																		0
		1	2021-08-28 19:20:00	break			0											0						0																		0
		1	2021-08-28 19:25:00	break			0											0						0																		0
		1	2021-08-28 19:30:00	no pat			0											0						0																		0
		1	2021-08-28 19:35:00	no pat			0											0						0																		0
		1	2021-08-28 19:40:00	no pat			0											0						0																		0
		1	2021-08-28 19:45:00	no pat			0											0						0																		0
		1	2021-08-28 19:50:00	no pat			0											0						0																		0
		1	2021-08-28 19:55:00	no pat			0											0						0																		0
		1	2021-08-28 20:00:00	no pat			0											0						0																		0
		1	2021-08-28 20:05:00	no pat			0											0						0																		0
		1	2021-08-28 20:10:00	no pat			0											0						0																		0
		1	2021-08-28 20:15:00	break			0											0						0																		0
		1	2021-08-28 20:20:00	break			0											0						0																		0
		1	2021-08-28 20:25:00	break			0											0						0																		0
		1	2021-08-28 20:30:00	no pat			0											0						0																		0
		1	2021-08-28 20:35:00	no pat			0											0						0																		0
		1	2021-08-28 20:40:00	no pat			0											0						0																		0
		1	2021-08-28 20:45:00	no pat			0					5						1						0																		0
		1	2021-08-28 20:50:00	no pat			0											0						0																		0
		1	2021-08-28 20:55:00	no pat			0											0						0																		0
		1	2021-08-28 21:00:00	no pat			0					0						1						0																		0
		1	2021-08-28 21:05:00	no pat			0											0						0																		0
		1	2021-08-28 21:09:59	no pat			0											0						0																		0
		1	2021-08-28 21:14:59	no pat			0											0						0																		0
		1	2021-08-28 21:19:59	no pat			0											0						0																		0
		1	2021-08-28 21:24:59	no pat			0											0						0																		0
		1	2021-08-28 21:29:59	no pat			0											0						0																		0
		1	2021-08-28 21:34:59	no pat			0											0						0																		0
		1	2021-08-28 21:39:59	no pat			0											0						0																		0
		1	2021-08-28 21:44:59	no pat			0											0						0																		0
		1	2021-08-28 21:49:59	no pat			0											0						0																		0
		1	2021-08-28 21:54:59	no pat			0											0						0																		0
		1	2021-08-28 21:59:59	no pat			0											0						0																		0
		1	2021-08-28 22:04:59	no pat			0											0						0																		0
		1	2021-08-28 22:09:59	no pat			0											0						0																		0
		1	2021-08-28 22:14:59	no pat			0					6						1						0																		0
		1	2021-08-28 22:19:59	no pat			0											0						0																		0
		1	2021-08-28 22:24:59	break			0											0						0																		0
		1	2021-08-28 22:29:59	no pat			0											0						0																		0
		1	2021-08-28 22:34:59	no pat			0											0						0																		0
		1	2021-08-28 22:39:59	no pat			0											0						0																		0
		1	2021-08-28 22:44:59	no pat			0											0						0																		0
		1	2021-08-28 22:49:59	no pat			0											0						0																		0
		1	2021-08-28 22:54:59	no pat			0											0						0																		0
		1	2021-08-28 22:59:59	no pat			0					0.4						3						0																		0
		1	2021-08-28 23:04:59	no pat			0											0						0																		0
		1	2021-08-28 23:09:59	no pat			0											0						0																		0
		1	2021-08-28 23:14:59	no pat			0											0						0																		0
		1	2021-08-28 23:19:59	no pat			0											0						0																		0
		1	2021-08-28 23:24:59	break			0											0						0																		0
		1	2021-08-28 23:29:59	no pat			0											0						0																		0
		1	2021-08-28 23:34:59	no pat			0					7						1						0																		0
		1	2021-08-28 23:39:59	no pat			0											0						0																		0
		1	2021-08-28 23:44:59	no pat			0											0						0																		0
		1	2021-08-28 23:49:59	no pat			0											0						0																		0
		1	2021-08-28 23:54:59	no pat			0											0						0																		0
		1	2021-08-28 23:59:59	no pat			0											0						0																		0
		1	2021-08-29 00:04:59	no pat			0											0						0																		0
		1	2021-08-29 00:09:59	no pat			0											0						0																		0
		1	2021-08-29 00:14:59	no pat			0											0						0																		0
		1	2021-08-29 00:19:59	no pat			0											0						0																		0
		1	2021-08-29 00:24:59	no pat			0											0						0																		0
		1	2021-08-29 00:29:59	no pat			0											0						0																		0
		1	2021-08-29 00:34:59	no pat			0											0						0																		0
		1	2021-08-29 00:39:59	no pat			0											0						0																		0
		1	2021-08-29 00:44:59	no pat			0											0						0																		0
		1	2021-08-29 00:49:59	no pat			0					0						1						0																		0
		1	2021-08-29 00:54:59	no pat			0											0						0																		0
		1	2021-08-29 00:59:59	no pat			0											0						0																		0
		1	2021-08-29 01:04:59	no pat			0											0						0																		0
		1	2021-08-29 01:09:59	no pat			0											0						0																		0
		1	2021-08-29 01:14:59	no pat			0											0						0																		0
		1	2021-08-29 01:19:59	break			0											0						0																		0
		1	2021-08-29 01:24:59	break			0											0						0																		0
		1	2021-08-29 01:29:59	no pat			0					0						1						0																		0
		1	2021-08-29 01:34:59	no pat			0											0						0																		0
		1	2021-08-29 01:39:59	no pat			0											0						0																		0
		1	2021-08-29 01:44:59	no pat			0											0						0																		0
		1	2021-08-29 01:49:59	no pat			0											0						0																		0
		1	2021-08-29 01:54:59	no pat			0											0						0																		0
		1	2021-08-29 01:59:59	no pat			0					4						1						0																		0
		1	2021-08-29 02:04:59	no pat			0					5						1						0																		0
		1	2021-08-29 02:09:59	no pat			0											0						0																		0
		1	2021-08-29 02:14:59	no pat			0											0						0																		0
		1	2021-08-29 02:19:59	no pat			0											0						0																		0
		1	2021-08-29 02:24:59	no pat			0											0						0																		0
		1	2021-08-29 02:29:59	no pat			0											0						0																		0
		1	2021-08-29 02:34:59	no pat			0											0						0																		0
		1	2021-08-29 02:39:59	no pat			0											0						0																		0
		1	2021-08-29 02:44:59	no pat			0											0						0																		0
		1	2021-08-29 02:49:59	no pat			0											0						0																		0
		1	2021-08-29 02:54:59	no pat			0											0						0																		0
		1	2021-08-29 02:59:59	no pat			0											0						0																		0
		1	2021-08-29 03:04:59	no pat			0											0						0																		0
		1	2021-08-29 03:09:59	no pat			0											0						0																		0
		1	2021-08-29 03:14:59	no pat			0											0						0																		0
		1	2021-08-29 03:19:59	no pat			0											0						0																		0
		1	2021-08-29 03:24:59	no pat			0											0						0																		0
		1	2021-08-29 03:29:59	no pat			0											0						0																		0
		1	2021-08-29 03:34:59	no pat			0					7						1						0																		0
		1	2021-08-29 03:39:59	no pat			0											0						0																		0
		1	2021-08-29 03:44:59	no pat			0											0						0																		0
		1	2021-08-29 03:49:59	no pat			0											0						0																		0
		1	2021-08-29 03:54:59	no pat			0											0						0																		0
		1	2021-08-29 03:59:59	no pat			0											0						0																		0
		1	2021-08-29 04:04:59	no pat			0											0						0																		0
		1	2021-08-29 04:09:59	no pat			0					4						1						0																		0
		1	2021-08-29 04:14:59	no pat			0											0						0																		0
		1	2021-08-29 04:19:59	no pat			0											0						0																		0
		1	2021-08-29 04:24:59	no pat			0											0						0																		0
		1	2021-08-29 04:29:59	no pat			0					1						1						0																		0
		1	2021-08-29 04:34:59	no pat			0											0						0																		0
		1	2021-08-29 04:39:59	no pat			0											0						0																		0
		1	2021-08-29 04:44:59	no pat			0											0						0																		0
		1	2021-08-29 04:49:59	no pat			0					0						1						0																		0
		1	2021-08-29 04:54:59	no pat			0											0						0																		0
		1	2021-08-29 04:59:59	no pat			0											0						0																		0
		1	2021-08-29 05:04:59	no pat			0											0						0																		0
		1	2021-08-29 05:09:59	break			0											0						0																		0
		1	2021-08-29 05:14:59	break			0											0						0																		0
		1	2021-08-29 05:19:59	no pat			0											0						0																		0
		1	2021-08-29 05:24:59	no pat			0											0						0																		0
		1	2021-08-29 05:29:59	no pat			0					1.2						3						0																		0
		1	2021-08-29 05:34:59	no pat			0											0						0																		0
		1	2021-08-29 05:39:59	no pat			0											0						0																		0
		1	2021-08-29 05:44:59	no pat			0											0						0																		0
		1	2021-08-29 05:49:59	no pat			0											0						0																		0
		1	2021-08-29 05:54:59	no pat			0											0						0																		0
		1	2021-08-29 06:00:00	no pat			0											0						0																		0
		1	2021-08-29 06:05:00	no pat			0					8						1						0																		0
		1	2021-08-29 06:09:59	no pat			0											0						0																		0
		1	2021-08-29 06:14:59	no pat			0											0						0																		0
		1	2021-08-29 06:19:59	break			0											0						0																		0
		1	2021-08-29 06:24:59	break			0											0						0																		0
		1	2021-08-29 06:29:59	no pat			0					2.3						3						0																		0
		1	2021-08-29 06:34:59	no pat			0					5						1						0																		0
		1	2021-08-29 06:39:59	no pat			0					3						1						0																		0
		1	2021-08-29 06:44:59	no pat			0					7.8						3						0																		0
		1	2021-08-29 06:49:59	no pat			0											0						0																		0
		1	2021-08-29 06:54:59	no pat			0											0						0																		0
		1	2021-08-29 06:59:59	no pat			0											0						0																		0
		1	2021-08-29 07:04:59	no pat			0					7						1						0																		0
		1	2021-08-29 07:09:59	no pat			0											0						0																		0
		1	2021-08-29 07:14:59	no pat			0					8						1						0																		0
		1	2021-08-29 07:19:59	break			0											0						0																		0
		1	2021-08-29 07:24:59	break			0											0						0																		0
		1	2021-08-29 07:29:59	no pat			0											0						0																		0
		1	2021-08-29 07:34:59	no pat			0											0						0																		0
		1	2021-08-29 07:39:59	no pat			0											0						0																		0
		1	2021-08-29 07:44:59	no pat			0											0						0																		0
		1	2021-08-29 07:49:59	no pat			0											0						0																		0
		1	2021-08-29 07:54:59	no pat			0					9						1						0																		0
		1	2021-08-29 07:59:59	no pat			0					0						1						0																		0
		1	2021-08-29 08:04:59	no pat			0											0						0																		0
		1	2021-08-29 08:09:59	no pat			0											0						0																		0
		1	2021-08-29 08:14:59	no pat			0											0						0																		0
		1	2021-08-29 08:19:59	break			0											0						0																		0
		1	2021-08-29 08:24:59	break			0											0						0																		0
		1	2021-08-29 08:29:59	no pat			0											0						0																		0
		1	2021-08-29 08:34:59	no pat			0					5						1						0																		0
		1	2021-08-29 08:39:59	no pat			0				3							1						0																		0
		1	2021-08-29 08:44:59	no pat			0											0						0																		0
		1	2021-08-29 08:49:59	no pat			0					4						1						0																		0
		1	2021-08-29 08:54:59	no pat			0					5						1						0																		0
		1	2021-08-29 08:59:59	no pat			0											0						0																		0
		1	2021-08-29 09:04:59	no pat			0					8			7.8			4						0																		0
		1	2021-08-29 09:09:59	no pat			0											0						0																		0
		1	2021-08-29 09:14:59	no pat			0											0						0																		0
		1	2021-08-29 09:19:59	break			0											0						0																		0
		1	2021-08-29 09:24:59	break			0											0						0																		0
		1	2021-08-29 09:29:59	no pat			0				0							1						0																		0
		1	2021-08-29 09:34:59	no pat			0											0						0																		0
		1	2021-08-29 09:39:59	no pat			0											0						0																		0
		1	2021-08-29 09:44:59	no pat			0					5.6						3						0																		0
		1	2021-08-29 09:49:59	no pat			0				0							1						0																		0
		1	2021-08-29 09:54:59	no pat			0											0						0																		0
		1	2021-08-29 09:59:59	no pat			0											0						0																		0
		1	2021-08-29 10:04:59	no pat			0											0						0																		0
		1	2021-08-29 10:09:59	no pat			0											0						0																		0
		1	2021-08-29 10:14:59	no pat			0											0						0																		0
		1	2021-08-29 10:19:59	break			0											0						0																		0
		1	2021-08-29 10:24:59	break			0											0						0																		0
		1	2021-08-29 10:29:59	no pat			0											0						0																		0
		1	2021-08-29 10:34:59	no pat			0											0						0																		0
		1	2021-08-29 10:39:59	no pat			0											0						0																		0
		1	2021-08-29 10:44:59	no pat			0											0						0																		0
		1	2021-08-29 10:49:59	no pat			0					1.4						3						0																		0
		1	2021-08-29 10:54:59	no pat			0											0						0																		0
		1	2021-08-29 10:59:59	no pat			0					0.1						3						0																		0
		1	2021-08-29 11:04:59	no pat			0					5.6						3						0																		0
		1	2021-08-29 11:09:59	no pat			0		0			3.4						4						0																		0
		1	2021-08-29 11:14:59	no pat			0		6									1						0																		0
		1	2021-08-29 11:19:59	break			0											0						0																		0
		1	2021-08-29 11:24:59	break			0											0						0																		0
		1	2021-08-29 11:29:59	no pat			0											0						0																		0
		1	2021-08-29 11:34:59	no pat			0				7.9							3						0																		0
		1	2021-08-29 11:39:59	no pat			0				0							1						0																		0
		1	2021-08-29 11:44:59	no pat			0											0						0																		0
		1	2021-08-29 11:49:59	no pat			0											0						0																		0
		1	2021-08-29 11:54:59	no pat			0											0						0																		0
		1	2021-08-29 11:59:59	no pat			0											0						0																		0
		1	2021-08-29 12:04:59	no pat			0											0						0																		0
		1	2021-08-29 12:09:59	no pat			0											0						0																		0
		1	2021-08-29 12:14:59	no pat			0											0						0																		0
		1	2021-08-29 12:19:59	break			0											0						0																		0
		1	2021-08-29 12:24:59	break			0											0						0																		0
		1	2021-08-29 12:29:59	no pat			0											0						0																		0
		1	2021-08-29 12:34:59	no pat			0											0						0																		0
		1	2021-08-29 12:39:59	no pat			0											0						0																		0
		1	2021-08-29 12:44:59	no pat			0											0						0																		0
		1	2021-08-29 12:49:59	no pat			0											0						0																		0
		1	2021-08-29 12:54:59	no pat			0											0						0																		0
		1	2021-08-29 12:59:59	no pat			0											0						0																		0
		1	2021-08-29 13:04:59	no pat			0											0						0																		0
		1	2021-08-29 13:09:59	no pat			0											0						0																		0
		1	2021-08-29 13:14:59	no pat			0											0						0																		0
		1	2021-08-29 13:19:59	break			0											0						0																		0
		1	2021-08-29 13:24:59	break			0											0						0																		0
		1	2021-08-29 13:29:59	no pat			0											0						0																		0
		1	2021-08-29 13:34:59	no pat			0											0						0																		0
		1	2021-08-29 13:39:59	no pat			0											0						0																		0
		1	2021-08-29 13:44:59	no pat			0											0						0																		0
		1	2021-08-29 13:49:59	no pat			0											0						0																		0
		1	2021-08-29 13:54:59	no pat			0											0						0																		0
		1	2021-08-29 13:59:59	no pat			0											0						0																		0
		1	2021-08-29 14:04:59	no pat			0											0						0																		0
		1	2021-08-29 14:09:59	no pat			0											0						0																		0
		1	2021-08-29 14:14:59	no pat			0											0						0																		0
		1	2021-08-29 14:20:00	no pat			0											0						0																		0
		1	2021-08-29 14:25:00	no pat			0											0						0																		0
		1	2021-08-29 14:30:00	no pat			0											0						0																		0
		1	2021-08-29 14:35:00	no pat			0											0						0																		0
		1	2021-08-29 14:40:00	no pat			0											0						0																		0
		1	2021-08-29 14:45:00	no pat			0											0						0																		0
		1	2021-08-29 14:50:00	no pat			0											0						0																		0
		1	2021-08-29 14:55:00	no pat			0											0						0																		0
		1	2021-08-29 15:00:00	no pat			0					3.4						3						0																		0
		1	2021-08-29 15:05:00	no pat			0				9	6.7						4						0																		0
		1	2021-08-29 15:10:00	no pat			0				0,1,2							3						0																		0
		1	2021-08-29 15:15:00	no pat			0											0						0																		0
		1	2021-08-29 15:20:00	break			0											0						0																		0
		1	2021-08-29 15:25:00	break			0											0						0																		0
		1	2021-08-29 15:30:00	no pat			0											0						0																		0
		1	2021-08-29 15:35:00	no pat			0											0						0																		0
		1	2021-08-29 15:40:00	no pat			0		0									1						0																		0
		1	2021-08-29 15:45:00	no pat			0					6,7,8						3						0																		0
		1	2021-08-29 15:50:00	no pat			0					2.3						3						0																		0
		1	2021-08-29 15:55:00	no pat			0											0						0																		0
		1	2021-08-29 16:00:00	no pat			0											0						0																		0
		1	2021-08-29 16:05:00	no pat			0											0						0																		0
		1	2021-08-29 16:10:00	no pat			0											0						0																		0
		1	2021-08-29 16:15:00	no pat			0											0						0																		0
		1	2021-08-29 16:20:00	break			0											0						0																		0
		1	2021-08-29 16:25:00	break			0											0						0																		0
		1	2021-08-29 16:30:00	no pat			0											0						0																		0
		1	2021-08-29 16:35:00	no pat			0					5						1						0																		0
		1	2021-08-29 16:40:00	no pat			0											0						0																		0
		1	2021-08-29 16:45:00	no pat			0											0						0																		0
		1	2021-08-29 16:50:00	no pat			0											0						0																		0
		1	2021-08-29 16:55:00	no pat			0					9						1						0																		0
		1	2021-08-29 17:00:00	no pat			0											0						0																		0
		1	2021-08-29 17:05:00	no pat			0					5.6						3						0																		0
		1	2021-08-29 17:10:00	no pat			0											0						0																		0
		1	2021-08-29 17:15:00	no pat			0											0						0																		0
		1	2021-08-29 17:20:00	break			0											0						0																		0
		1	2021-08-29 17:25:00	break			0											0						0																		0
		1	2021-08-29 17:30:00	no pat			0											0						0																		0
		1	2021-08-29 17:35:00	no pat			0					7.8						3						0																		0
		1	2021-08-29 17:40:00	no pat			0											0						0																		0
		1	2021-08-29 17:45:00	no pat			0					7						1						0																		0
		1	2021-08-29 17:50:00	no pat			0											0						0																		0
		1	2021-08-29 17:55:00	no pat			0											0						0																		0
		1	2021-08-29 18:00:00	no pat			0					1.4						3						0																		0
		1	2021-08-29 18:05:00	no pat			0											0						0																		0
		1	2021-08-29 18:10:00	no pat			0											0						0																		0
		1	2021-08-29 18:15:00	no pat			0											0						0																		0
		1	2021-08-29 18:20:00	break			0											0						0																		0
		1	2021-08-29 18:25:00	break			0											0						0																		0
		1	2021-08-29 18:30:00	no pat			0											0						0																		0
		1	2021-08-29 18:35:00	no pat			0											0						0																		0
		1	2021-08-29 18:40:00	no pat			0					0,1,2						3						0																		0
		1	2021-08-29 18:45:00	no pat			0											0						0																		0
		1	2021-08-29 18:50:00	no pat			0					4						1						0																		0
		1	2021-08-29 18:55:00	no pat			0					6						1						0																		0
		1	2021-08-29 19:00:00	no pat			0											0						0																		0
		1	2021-08-29 19:05:00	no pat			0											0						0																		0
		1	2021-08-29 19:10:00	no pat			0											0						0																		0
		1	2021-08-29 19:15:00	no pat			0											0						0																		0
		1	2021-08-29 19:20:00	break			0											0						0																		0
		1	2021-08-29 19:25:00	break			0											0						0																		0
		1	2021-08-29 19:30:00	no pat			0											0						0																		0
		1	2021-08-29 19:35:00	no pat			0					7						1						0																		0
		1	2021-08-29 19:40:00	no pat			0											0						0																		0
		1	2021-08-29 19:45:00	no pat			0					7						1						0																		0
		1	2021-08-29 19:50:00	no pat			0											0						0																		0
		1	2021-08-29 19:55:00	no pat			0					6.7						3						0																		0
		1	2021-08-29 20:00:00	no pat			0											0						0																		0
		1	2021-08-29 20:05:00	no pat			0				7	8						2						0																		0
		1	2021-08-29 20:10:00	no pat			0											0						0																		0
		1	2021-08-29 20:15:00	break			0											0						0																		0
		1	2021-08-29 20:20:00	break			0											0						0																		0
		1	2021-08-29 20:25:00	break			0											0						0																		0
		1	2021-08-29 20:30:00	P5.1-2			0						0,1,2,3,4					5						0																		0	10					3.4
		1	2021-08-29 20:35:00	P5.1-2			0				5.6	5,6,7,9						7						0																		0						5,6,8,9
		1	2021-08-29 20:40:00	P5.1-2			0					1						1						0		0.4																3						4
		1	2021-08-29 20:45:00	P5.1-2			0					6.7						3						0		5.6																3						6,7,8,9
		1	2021-08-29 20:50:00	P5.1-2			0					0,1,3,4						4						0																		0						1,2,3,4
		1	2021-08-29 20:55:00	P5.1-2			0					0						1						0																		0						5.6
		1	2021-08-29 21:00:00	P5.1-2			0					2,3,4						3						0																		0						1,2,3,4
		1	2021-08-29 21:05:00	P5.1-2			0					5,6,7,8,9						5						0																		0						8
		1	2021-08-29 21:10:00	P5.1-2			0					0,2,4						3						0		0,1,3																3						2,3,4
		1	2021-08-29 21:15:00	P5.1-2			0					8.9						3						0																		0						5
		1	2021-08-29 21:20:00	break			0											0						0																		0
		1	2021-08-29 21:25:00	P5.1-2			0											0						0																		0
		1	2021-08-29 21:30:00	P5.1-2			0											0						0																		0
		1	2021-08-29 21:35:00	P5.1-2			0					7						1						0																		0						6,7,8
		1	2021-08-29 21:40:00	P5.1-2			0					0,1,2,3						4						0																		0						0,1,2,3,4
		1	2021-08-29 21:45:00	P5.1-2			0											0						0																		0
		1	2021-08-29 21:50:00	P5.1-2			0											0						0																		0
		1	2021-08-29 21:55:00	P5.1-2			0					8.9						3						0																		0
		1	2021-08-29 22:00:00	P5.1-2			0					2						1						0																		0						3
		1	2021-08-29 22:05:00	P5.1-2			0											0						0																		0
		1	2021-08-29 22:10:00	P5.1-2			0											0						0																		0
		1	2021-08-29 22:15:00	P5.1-2			0											0						0																		0
		1	2021-08-29 22:20:00	P5.1-2			0											0						0																		0
		1	2021-08-29 22:25:00	P5.1-2			0		9			7.9						4						0																		0
		1	2021-08-29 22:30:00	P5.1-2			0					3.4						3						0																		0				ja
		1	2021-08-29 22:35:00	P5.1-2			0					5						1						0																		0
		1	2021-08-29 22:40:00	P5.1-2			0					0,1,2,3,4						5						0																		0						3.4
		1	2021-08-29 22:45:00	P5.1-2			0					5,6,7,8,9						5						0																		0						5,6,7,8,9
		1	2021-08-29 22:50:00	P5.1-2			0					0.1						3						0																		0
		1	2021-08-29 22:55:00	P5.1-2			0				6,7,8,9	6,7,8						4						0																		0
		1	2021-08-29 22:59:59	P5.1-2			0				0,1,2,3	0.4						7						0		4																1
		1	2021-08-29 23:04:59	P5.1-2			0					5						1						0																		0
		1	2021-08-29 23:09:59	P5.1-2			0											0						0																		0
		1	2021-08-29 23:14:59	P5.1-2			0					8						1						0																		0
		1	2021-08-29 23:19:59	P5.1-2			0					2						1						0																		0
		1	2021-08-29 23:24:59	P5.1-2			0											0						0																		0
		1	2021-08-29 23:29:59	P5.1-2			0											0						0																		0
		1	2021-08-29 23:34:59	P5.1-2			0					6						1						0																		0
		1	2021-08-29 23:39:59	P5.1-2			0					3.4						3						0																		0
		1	2021-08-29 23:44:59	P5.1-2			0					5,6,7,8,9						5						0																		0
		1	2021-08-29 23:49:59	P5.1-2			0					0.1						3						0																		0
		1	2021-08-29 23:54:59	P5.1-2			0					5,6,7,8,9						5						0																		0
		1	2021-08-29 23:59:59	P5.1-2			0					0,1,2,3,4						5						0																		0
		1	2021-08-30 00:04:59	P5.1-2			0					5,6,7,8,9						5						0																		0
		1	2021-08-30 00:10:00	P5.1-2			0					0,1,2						3						0																		0						3.4
		1	2021-08-30 00:15:00	P5.1-2			0											0						0																		0						5,6,7,8,9
		1	2021-08-30 00:19:59	break			0											0						0																		0
		1	2021-08-30 00:24:59	break			0											0						0																		0
		1	2021-08-30 00:29:59	P5.1-2			0					0,1,2,3,4						5						0																		0
		1	2021-08-30 00:34:59	P5.1-2			0					5,6,7,8,9						5						0																		0
		1	2021-08-30 00:39:59	P5.1-2			0					0,1,2,3,4						5						0																		0
		1	2021-08-30 00:44:59	P5.1-2			0					5,6,7,8,9						5						0																		0
		1	2021-08-30 00:49:59	P5.1-2			0					0,1,2,3						4						0																		0						3.4
		1	2021-08-30 00:54:59	P5.1-2			0					8.9						3						0																		0						5,6,7,8,9
		1	2021-08-30 00:59:59	P5.1-2			0					1						1						0																		0						0.1
		1	2021-08-30 01:04:59	P5.1-2			0					6,7,8,9						4						0																		0
		1	2021-08-30 01:09:59	P5.1-2			0											0						0																		0						3.4
		1	2021-08-30 01:14:59	P5.1-2			0					9						1						0																		0						5.7
		1	2021-08-30 01:19:59	break			0											0						0																		0
		1	2021-08-30 01:24:59	break			0											0						0																		0
		1	2021-08-30 01:29:59	P5.1-2			0											0						0																		0						0,1,2,3
		1	2021-08-30 01:34:59	P5.1-2			0					9						1						0																		0						5,6,7,8
		1	2021-08-30 01:39:59	P5.1-2			0											0						0																		0						0,2,3
		1	2021-08-30 01:44:59	P5.1-2			0											0						0																		0
		1	2021-08-30 01:49:59	P5.1-2			0					1						1						0																		0
		1	2021-08-30 01:54:59	P5.1-2			0											0						0																		0
		1	2021-08-30 01:59:59	P5.1-2			0					4						1						0																		0
		1	2021-08-30 02:04:59	P5.1-2			0					6.9						3						0																		0
		1	2021-08-30 02:09:59	P5.1-2			0					0.1						3						0																		0
		1	2021-08-30 02:14:59	P5.1-2			0											0						0																		0
		1	2021-08-30 02:19:59	P5.1-2			0											0						0																		0
		1	2021-08-30 02:24:59	P5.1-2			0											0						0																		0
		1	2021-08-30 02:29:59	P5.1-2			0					4						1						0																		0
		1	2021-08-30 02:34:59	P5.1-2			0					5						1						0																		0
		1	2021-08-30 02:39:59	P5.1-2			0					3						1						0																		0
		1	2021-08-30 02:44:59	P5.1-2			0					8.9						3						0																		0						9
		1	2021-08-30 02:49:59	P5.1-2			0					4						1						0																		0						0.1
		1	2021-08-30 02:54:59	P5.1-2			0					5,6,7,8,9						5						0																		0
		1	2021-08-30 02:59:59	P5.1-2			0											0						0																		0
		1	2021-08-30 03:04:59	P5.1-2			0											0						0																		0
		1	2021-08-30 03:09:59	P5.1-2			0											0						0																		0
		1	2021-08-30 03:14:59	P5.1-2			0											0						0																		0
		1	2021-08-30 03:19:59	P5.1-2			0											0						0																		0
		1	2021-08-30 03:24:59	break			0											0						0																		0
		1	2021-08-30 03:29:59	P5.1-2			0					2.4						3						0																		0
		1	2021-08-30 03:34:59	P5.1-2			0					8.9						3						0																		0
		1	2021-08-30 03:39:59	P5.1-2			0					0,1,2						3						0																		0
		1	2021-08-30 03:44:59	P5.1-2			0					8						1						0																		0
		1	2021-08-30 03:49:59	P5.1-2			0					0.1						3						0		0,2,3,4																4
		1	2021-08-30 03:54:59	P5.1-2			0											0						0		5,6,7,8																4						8.9
		1	2021-08-30 03:59:59	P5.1-2			0											0						0																		0
		1	2021-08-30 04:04:59	P5.1-2			0											0						0																		0
		1	2021-08-30 04:09:59	P5.1-2			0					1,2,3,4						4						0		3																1
		1	2021-08-30 04:14:59	P5.1-2			0					6,8,9						3						0																		0
		1	2021-08-30 04:19:59	P5.1-2			0					1,2,3,4						4						0																		0
		1	2021-08-30 04:24:59	P5.1-2			0											0						0																		0
		1	2021-08-30 04:29:59	P5.1-2			0					0,1,2,3,4						5						0																		0
		1	2021-08-30 04:34:59	P5.1-2			0					5,6,7,8,9						5						0																		0						9
		1	2021-08-30 04:39:59	P5.1-2			0											0						0																		0						4
		1	2021-08-30 04:44:59	P5.1-2			0					7						1						0																		0						5,7,8,9
		1	2021-08-30 04:49:59	P5.1-2			0					2						1						0																		0						0,1,2,3,4
		1	2021-08-30 04:54:59	P5.1-2			0											0						0																		0						5
		1	2021-08-30 04:59:59	P5.1-2			0											0						0																		0						0.1
		1	2021-08-30 05:04:59	P5.1-2			0											0						0																		0
		1	2021-08-30 05:09:59	P5.1-2			0											0						0																		0
		1	2021-08-30 05:14:59	P5.1-2			0					9						1						0																		0
		1	2021-08-30 05:19:59	P5.1-2			0					0,1,3,4						4						0																		0
		1	2021-08-30 05:24:59	P5.1-2			0					5,6,7,8,9						5						0																		0
		1	2021-08-30 05:29:59	P5.1-2			0					0,1,2,3,4						5						0																		0
		1	2021-08-30 05:34:59	P5.1-2			0					9						1						0																		0
		1	2021-08-30 05:39:59	P5.1-2			0					1						1						0																		0
		1	2021-08-30 05:44:59	P5.1-2			0											0						0																		0
		1	2021-08-30 05:49:59	P5.1-2			0											0						0																		0
		1	2021-08-30 05:54:59	P5.1-2			0					9						1						0																		0
		1	2021-08-30 05:59:59	P5.1-2			0					0,1,4						3						0																		0
		1	2021-08-30 06:04:59	P5.1-2			0					6.7						3						0		7																1
		1	2021-08-30 06:09:59	P5.1-2			0					0,1,2,3,4						5						0																		0						0.4
		1	2021-08-30 06:14:59	P5.1-2			0					5,8,9						3						0																		0
		1	2021-08-30 06:19:59	break			0											0						0																		0
		1	2021-08-30 06:24:59	break			0											0						0																		0
		1	2021-08-30 06:29:59	P5.1-2			0					2						1						0																		0						2
		1	2021-08-30 06:34:59	P5.1-2			0					6.7						3						0		8.9																3						5
		1	2021-08-30 06:39:59	P5.1-2			0					0,2,3						3						0		4																1
		1	2021-08-30 06:44:59	P5.1-2			0											0						0		5.6																3						6.7
		1	2021-08-30 06:49:59	P5.1-2			0					0.2						3						0																		0						4
		1	2021-08-30 06:54:59	P5.1-2			0					6.7						3						0																		0						5.7
		1	2021-08-30 06:59:59	P5.1-2			0					2,3,4						3						0																		0						0.1
		1	2021-08-30 07:04:59	P5.1-2		0	1					5						1						0	3					5												1
		1	2021-08-30 07:09:59	P5.1-2		9	1											0						0	3																	0
[truncated: 79 more rows]
[truncated: 109 more columns]

## Sheet: Observation Data B2 Breaks Incl
FORMELN VALUES							group											group						group																		group
Zahlen	O's						Sum (min)											Sum (min)						Sum (min)																		Sum (min)
0	0				A1. Verbal
					Staff talking		Staff talking											Staff talking						Staff talking																		Staff talking
					1-2 people		1-2 people											1-2 people	=< 3 people					=< 3 people																		=< 3 people						with staff
					During ward round		During ward round	Out of ward round			On the phone							Out of ward round	During ward round					During ward round		Out of ward round																Out of ward round
		bed	time	patient	S (Round)	SS (Round)	S (Round), SS (Round)	Shout	S	E	S-Phone	SS			SPh	SE	EE	Shout, S, E, SS, SPh, SE, EE	SSS (Round)	SSSS (Round)	5S (Round)	6S (Round)	7S (Round)	SSS (Round), SSSS (Round), 5S (Round), 6S (Round), 7S (Round)	Amount people attend ward round	SSS			SSPh	SSSS			5S			6S		7S		8S		SSS, SSPh, SSSS, 5S, 6S, 7S, 8S						SPat	PhPat
					Visite P	Visite PP		Ruf	P	E	PTelefon	PP	Pat_Eintritt PP	Transport_PP	PPh	PE	EE		Visite PPP	Visite PPPP	Visite 5 Ps	Visite 6 Ps	Visite 7 Ps		Visite ( ) max Anzahl Personen anwesend	PPP	Pat_Eintritt PPP	Transport_PPP	PPPh	PPPP	Pat_Eintritt PPPP	Transport_PPPP	5 Ps	Pat_Eintritt_ 5Ps	Transport_5Ps	6 Ps	Pat_Eintritt_ 6Ps	7Ps	Pat_Eintritt_ 7Ps	8Ps	Pat_Eintritt_ 8Ps		Pat_Eintritt ( ) max Anzahl Personen anwesend	Pat_Wieder-Eintritt ( )	Transport ( )	SW ja	Teaching ja/nein	PPat	PatPh
		2	2021-08-23 09:15:00	P5.2-1			0					8.9						3						4		6																1						5,7,8,9
		2	2021-08-23 09:20:00	P5.2-1			0					0,1,4						3						0		0																1						0.1
		2	2021-08-23 09:25:00	P5.2-1			0											0						0																		0						9
		2	2021-08-23 09:30:00	P5.2-1			0				3.4	2						4						0																		0						0,1,3
		2	2021-08-23 09:35:00	P5.2-1			0				5,6,7,8,9	9						5						0																		0						7
		2	2021-08-23 09:40:00	P5.2-1			0					0,1,2,3,4						5						0																		0						0,1,2,3,4
		2	2021-08-23 09:45:00	P5.2-1			0					5,6,7,8,9						5						0		5																1						5
		2	2021-08-23 09:50:00	P5.2-1			0				3.4	0,1,2,3,4						8						0																		0
		2	2021-08-23 09:55:00	P5.2-1			0					5.6						3						0																		0						5.6
		2	2021-08-23 10:00:00	P5.2-1			0											0						0																		0
		2	2021-08-23 10:05:00	P5.2-1			0				8	6						2						0																		0
		2	2021-08-23 10:10:00	P5.2-1			0					2,3,4						3						0		2.4																3						2,3,4
		2	2021-08-23 10:15:00	P5.2-1			0					5,6,7,8,9						5						0																		0						5,6,7,8,9
		2	2021-08-23 10:20:00	break			0											0						0																		0
		2	2021-08-23 10:25:00	break			0											0						0																		0
		2	2021-08-23 10:30:00	P5.2-1			0					2						1						0																		0						0.1
		2	2021-08-23 10:35:00	P5.2-1			0				6.7	5,6,8,9						7						0		7.8																3						6.9
		2	2021-08-23 10:40:00	P5.2-1			0					0,1,2,3,4						5						0																		0
		2	2021-08-23 10:45:00	P5.2-1			0					5,6,7,8,9						5						0																		0
		2	2021-08-23 10:50:00	P5.2-1			0					0,1,2,3,4						5						0																		0						2
		2	2021-08-23 10:55:00	P5.2-1			0											0						0																		0
		2	2021-08-23 11:00:00	no pat			0									3.4		3						0																		0
		2	2021-08-23 11:05:00	no pat			0					6,7,8,9						4						0																		0
		2	2021-08-23 11:10:00	no pat			0					0.2						3						0																		0
		2	2021-08-23 11:15:00	no pat			0					7						1						0																		0
		2	2021-08-23 11:20:00	break			0											0						0																		0
		2	2021-08-23 11:25:00	break			0											0						0																		0
		2	2021-08-23 11:30:00	no pat			0											0						0																		0
		2	2021-08-23 11:35:00	no pat			0											0						0																		0
		2	2021-08-23 11:40:00	no pat			0											0						0																		0
		2	2021-08-23 11:45:00	no pat			0					8						1						0																		0
		2	2021-08-23 11:50:00	no pat			0					0						1						0																		0
		2	2021-08-23 11:55:00	no pat			0											0						0																		0
		2	2021-08-23 12:00:00	no pat			0											0						0																		0
		2	2021-08-23 12:05:00	no pat			0											0						0																		0
		2	2021-08-23 12:10:00	no pat			0											0						0																		0
		2	2021-08-23 12:15:00	no pat			0											0						0																		0
		2	2021-08-23 12:20:00	break			0											0						0																		0
		2	2021-08-23 12:25:00	break			0											0						0																		0
		2	2021-08-23 12:30:00	no pat			0											0						0																		0
		2	2021-08-23 12:35:00	no pat			0											0						0																		0
		2	2021-08-23 12:40:00	no pat			0											0						0																		0
		2	2021-08-23 12:45:00	no pat			0											0						0																		0
		2	2021-08-23 12:50:00	no pat			0											0						0																		0
		2	2021-08-23 12:55:00	no pat			0											0						0																		0
		2	2021-08-23 13:00:00	no pat			0											0						0																		0
		2	2021-08-23 13:05:00	no pat			0											0						0																		0
		2	2021-08-23 13:10:00	no pat			0											0						0																		0
		2	2021-08-23 13:15:00	no pat			0											0						0																		0
		2	2021-08-23 13:20:00	break			0											0						0																		0
		2	2021-08-23 13:25:00	break			0											0						0																		0
		2	2021-08-23 13:30:00	no pat			0											0						0																		0
		2	2021-08-23 13:35:00	no pat			0											0						0																		0
		2	2021-08-23 13:40:00	no pat			0											0						0																		0
		2	2021-08-23 13:45:00	no pat			0											0						0																		0
		2	2021-08-23 13:50:00	no pat			0											0						0																		0
		2	2021-08-23 13:55:00	no pat			0											0						0																		0
		2	2021-08-23 14:00:00	no pat			0											0						0																		0
		2	2021-08-23 14:05:00	no pat			0											0						0																		0
		2	2021-08-23 14:10:00	no pat			0				1.4							3						0																		0
		2	2021-08-23 14:15:00	no pat			0											0						0																		0
		2	2021-08-23 14:20:00	break			0											0						0																		0
		2	2021-08-23 14:25:00	break			0											0						0																		0
		2	2021-08-23 14:30:00	no pat			0											0						0																		0
		2	2021-08-23 14:35:00	no pat			0		7									1						0																		0
		2	2021-08-23 14:40:00	no pat			0					1						1						0																		0
		2	2021-08-23 14:45:00	no pat			0											0						0																		0
		2	2021-08-23 14:50:00	no pat			0											0						0																		0
		2	2021-08-23 14:55:00	no pat			0											0						0																		0
		2	2021-08-23 15:00:00	no pat			0											0						0																		0
		2	2021-08-23 15:05:00	no pat			0											0						0																		0
		2	2021-08-23 15:10:00	no pat			0											0						0																		0
		2	2021-08-23 15:15:00	no pat			0											0						0																		0
		2	2021-08-23 15:20:00	break			0											0						0																		0
		2	2021-08-23 15:25:00	break			0											0						0																		0
		2	2021-08-23 15:30:00	P5.2-2			0						0,1,2					3						0			1.2				3.4											6	7
		2	2021-08-23 15:35:00	P5.2-2			0					5.7						3						0							5,6,7,8,9			5,6,8								5	8
		2	2021-08-23 15:40:00	P5.2-2			0						2,3,4					3						0			0.4				1			0,1,2								6	5
		2	2021-08-23 15:45:00	P5.2-2			0						5,6,7,9					4						0							7,8,9						8					3	6
		2	2021-08-23 15:50:00	P5.2-2			0					4	0					2						0			0,2,3															3	5
		2	2021-08-23 15:55:00	P5.2-2			0					6,7,8,9						4						0		5.6																3
		2	2021-08-23 16:00:00	P5.2-2			0		3			0.4						4						0																		0
		2	2021-08-23 16:05:00	P5.2-2			0					5,6,7						3						0																		0						5.6
		2	2021-08-23 16:10:00	P5.2-2			0					2,3,4						3						0																		0
		2	2021-08-23 16:15:00	P5.2-2			0					6.9						3						0																		0
		2	2021-08-23 16:20:00	break			0											0						0																		0
		2	2021-08-23 16:25:00	break			0											0						0																		0
		2	2021-08-23 16:30:00	P5.2-2			0					4						1						0																		0
		2	2021-08-23 16:35:00	P5.2-2			0				6	5						2						0																		0
		2	2021-08-23 16:40:00	P5.2-2			0					0,2,3,4						4						0																		0
		2	2021-08-23 16:45:00	P5.2-2	7.8	8	4											0						0	6																	0
		2	2021-08-23 16:50:00	P5.2-2			0											0						0																		0
		2	2021-08-23 16:55:00	P5.2-2			0											0						0																		0
		2	2021-08-23 17:00:00	P5.2-2			0					1						1						0																		0
		2	2021-08-23 17:05:00	P5.2-2			0											0						0																		0
		2	2021-08-23 17:10:00	P5.2-2			0											0						0																		0
		2	2021-08-23 17:15:00	P5.2-2			0											0						0																		0
		2	2021-08-23 17:20:00	break			0											0						0																		0
		2	2021-08-23 17:25:00	break			0											0						0																		0
		2	2021-08-23 17:30:00	P5.2-2			0					2.3						3						0		3																1						0,1,2
		2	2021-08-23 17:35:00	P5.2-2			0					7						1						0																		0
		2	2021-08-23 17:40:00	P5.2-2			0											0						0																		0
		2	2021-08-23 17:45:00	P5.2-2			0					6,7,8,9						4						0		9																1
		2	2021-08-23 17:50:00	P5.2-2			0					3.4						3						0		0.1				1												4
		2	2021-08-23 17:55:00	P5.2-2			0					5.8						3						0																		0
		2	2021-08-23 18:00:00	P5.2-2			0					0.4						3						0																		0
		2	2021-08-23 18:05:00	P5.2-2			0					7						1						0																		0
		2	2021-08-23 18:10:00	P5.2-2			0											0						0																		0
		2	2021-08-23 18:15:00	P5.2-2			0					6,7,8						3						0		9																1
		2	2021-08-23 18:20:00	break			0											0						0																		0
		2	2021-08-23 18:25:00	break			0											0						0																		0
		2	2021-08-23 18:30:00	P5.2-2			0											0						0																		0
		2	2021-08-23 18:35:00	P5.2-2			0											0						0																		0
		2	2021-08-23 18:40:00	P5.2-2			0											0						0																		0
		2	2021-08-23 18:45:00	P5.2-2			0											0						0																		0
		2	2021-08-23 18:50:00	P5.2-2			0											0						0																		0
		2	2021-08-23 18:55:00	P5.2-2			0											0						0																		0
		2	2021-08-23 19:00:00	P5.2-2			0											0						0																		0
		2	2021-08-23 19:05:00	P5.2-2			0											0						0																		0
		2	2021-08-23 19:10:00	P5.2-2			0					2,3,4						3						0																		0
		2	2021-08-23 19:15:00	P5.2-2			0					5.6						3						0																		0
		2	2021-08-23 19:20:00	break			0											0						0																		0
		2	2021-08-23 19:25:00	break			0											0						0																		0
		2	2021-08-23 19:30:00	P5.2-2			0											0						0																		0
		2	2021-08-23 19:35:00	P5.2-2			0											0						0																		0
		2	2021-08-23 19:40:00	P5.2-2			0											0						0																		0
		2	2021-08-23 19:45:00	P5.2-2			0					8						1						0																		0
		2	2021-08-23 19:50:00	P5.2-2			0	4										1						0																		0						4
		2	2021-08-23 19:55:00	P5.2-2			0											0						0																		0						8
		2	2021-08-23 20:00:00	P5.2-2			0	3				3.4						4						0																		0
		2	2021-08-23 20:05:00	P5.2-2			0					6,7,8,9						4						0																		0						5
		2	2021-08-23 20:10:00	P5.2-2			0	3										1						0																		0
		2	2021-08-23 20:15:00	P5.2-2			0											0						0																		0
		2	2021-08-23 20:20:00	break			0											0						0																		0
		2	2021-08-23 20:25:00	break			0											0						0																		0
		2	2021-08-23 20:30:00	break			0											0						0																		0
		2	2021-08-23 20:35:00	break			0											0						0																		0
		2	2021-08-23 20:40:00	P5.2-2			0					0,2,3,4						4						0																		0
		2	2021-08-23 20:45:00	P5.2-2			0				9	5,6,7,8,9						5						0		8																1					ja (Ultraschall)
		2	2021-08-23 20:50:00	P5.2-2			0					0,1,3						3						0		1.2																3
		2	2021-08-23 20:55:00	P5.2-2			0					5.6						3						0																		0
		2	2021-08-23 21:00:00	P5.2-2			0											0						0																		0						4
		2	2021-08-23 21:05:00	P5.2-2			0					6,7,8						3						0																		0
		2	2021-08-23 21:10:00	P5.2-2			0					0						1						0																		0						0
		2	2021-08-23 21:15:00	P5.2-2			0											0						0																		0
		2	2021-08-23 21:20:00	P5.2-2			0					3						1						0																		0						1
		2	2021-08-23 21:25:00	P5.2-2			0											0						0																		0
		2	2021-08-23 21:30:00	P5.2-2			0					0.1						3						0																		0
		2	2021-08-23 21:35:00	P5.2-2			0					5,6,7,8						4						0																		0
		2	2021-08-23 21:40:00	P5.2-2			0											0						0																		0
		2	2021-08-23 21:45:00	P5.2-2			0					5,6,8,9						4						0																		0
		2	2021-08-23 21:50:00	P5.2-2			0				2	1,2,3,4						4						0																		0
		2	2021-08-23 21:55:00	P5.2-2			0					5.7						3						0																		0
		2	2021-08-23 22:00:00	P5.2-2			0					0,1,2,3,4						5						0																		0
		2	2021-08-23 22:05:00	P5.2-2			0					5.6						3						0																		0
		2	2021-08-23 22:10:00	P5.2-2			0					1.4						3						0																		0
		2	2021-08-23 22:15:00	P5.2-2			0					5,6,7,8,9						5						0		O																1						1
		2	2021-08-23 22:20:00	P5.2-2			0					0,1,2,4						4						0		2.3																3
		2	2021-08-23 22:25:00	P5.2-2			0					6,7,8,9						4						0		5.9																3
		2	2021-08-23 22:30:00	P5.2-2		4	1					0						1						0	4																	0
		2	2021-08-23 22:35:00	P5.2-2		5.6	3		O									1						0	4																	0
		2	2021-08-23 22:40:00	P5.2-2			0											0						0																		0
		2	2021-08-23 22:45:00	P5.2-2			0					5						1						0																		0
		2	2021-08-23 22:50:00	P5.2-2			0					2						1						0																		0
		2	2021-08-23 22:55:00	P5.2-2			0					5,6,7,8,9						5						0																		0				ja		5
		2	2021-08-23 23:00:00	P5.2-2			0					0.1						3						0																		0				ja		1
		2	2021-08-23 23:05:00	P5.2-2			0											0						0																		0
		2	2021-08-23 23:10:00	P5.2-2			0											0						0																		0
		2	2021-08-23 23:15:00	P5.2-2			0					5,8,9						3						0																		0
		2	2021-08-23 23:20:00	break			0											0						0																		0
		2	2021-08-23 23:25:00	break			0											0						0																		0
		2	2021-08-23 23:30:00	P5.2-2			0											0						0																		0
		2	2021-08-23 23:35:00	P5.2-2			0					7						1						0																		0
		2	2021-08-23 23:40:00	P5.2-2			0					3.4						3						0																		0
		2	2021-08-23 23:45:00	P5.2-2			0					5						1						0																		0
		2	2021-08-23 23:50:00	P5.2-2			0											0						0																		0
		2	2021-08-23 23:55:00	P5.2-2			0					7						1						0																		0						8.9
		2	2021-08-24 00:00:00	P5.2-2			0											0						0																		0						0
		2	2021-08-24 00:05:00	P5.2-2			0				9	9						1						0																		0						9
		2	2021-08-24 00:10:00	P5.2-2			0											0						0																		0
		2	2021-08-24 00:15:00	P5.2-2			0											0						0																		0						7
		2	2021-08-24 00:20:00	P5.2-2			0					1.2						3						0																		0						0,2,3,4
		2	2021-08-24 00:25:00	P5.2-2			0											0						0																		0						5,6,7,8,9
		2	2021-08-24 00:30:00	P5.2-2			0											0						0																		0
		2	2021-08-24 00:35:00	P5.2-2			0					5,7,8,9						4						0																		0						8.9
		2	2021-08-24 00:40:00	P5.2-2			0					0.1						3						0																		0						3.4
		2	2021-08-24 00:45:00	P5.2-2			0					6.7						3						0																		0						5.8
		2	2021-08-24 00:50:00	P5.2-2			0											0						0																		0						0
		2	2021-08-24 00:55:00	P5.2-2			0									7		1						0																		0
		2	2021-08-24 01:00:00	P5.2-2			0											0						0																		0						1
		2	2021-08-24 01:05:00	P5.2-2			0				6	9						2						0																		0						5,6,7,8,9
		2	2021-08-24 01:10:00	P5.2-2			0					1,2,3,4						4						0																		0					ja	0,1,2
		2	2021-08-24 01:15:00	P5.2-2			0					5,6,7,8,9						5						0																		0					ja
		2	2021-08-24 01:20:00	break			0											0						0																		0
		2	2021-08-24 01:25:00	break			0											0						0																		0
		2	2021-08-24 01:30:00	P5.2-2			0											0						0																		0
		2	2021-08-24 01:35:00	P5.2-2			0											0						0		6,7,8																3
		2	2021-08-24 01:40:00	P5.2-2			0					0						1						0																		0
		2	2021-08-24 01:45:00	P5.2-2			0					8.9						3						0																		0
		2	2021-08-24 01:50:00	P5.2-2			0					0,1,2,3,4						5						0																		0
		2	2021-08-24 01:55:00	P5.2-2			0											0						0																		0
		2	2021-08-24 02:00:00	P5.2-2			0					4						1						0																		0
		2	2021-08-24 02:05:00	P5.2-2			0											0						0																		0						5
		2	2021-08-24 02:10:00	P5.2-2			0											0						0																		0
		2	2021-08-24 02:15:00	P5.2-2			0					8						1						0																		0
		2	2021-08-24 02:20:00	P5.2-2			0											0						0																		0
		2	2021-08-24 02:25:00	P5.2-2			0											0						0																		0						6,7,8
		2	2021-08-24 02:30:00	P5.2-2			0											0						0																		0						1
		2	2021-08-24 02:35:00	P5.2-2			0					5						1						0																		0
		2	2021-08-24 02:40:00	P5.2-2			0					1,2,3,4						4						0																		0
		2	2021-08-24 02:45:00	P5.2-2			0					8						1						0																		0
		2	2021-08-24 02:50:00	P5.2-2			0											0						0																		0
		2	2021-08-24 02:55:00	P5.2-2			0											0						0																		0
		2	2021-08-24 03:00:00	P5.2-2			0											0						0																		0						0,1,2,3
		2	2021-08-24 03:05:00	P5.2-2			0					8.9						3						0																		0						8
		2	2021-08-24 03:10:00	P5.2-2			0					2.3						3						0																		0
		2	2021-08-24 03:15:00	P5.2-2			0					5						1						0																		0						9
		2	2021-08-24 03:20:00	break			0											0						0																		0
		2	2021-08-24 03:25:00	P5.2-2			0											0						0																		0
		2	2021-08-24 03:30:00	P5.2-2			0					2						1						0																		0
		2	2021-08-24 03:35:00	P5.2-2			0											0						0																		0						7.8
		2	2021-08-24 03:40:00	P5.2-2			0											0						0		2																1						0.1
		2	2021-08-24 03:45:00	P5.2-2			0					7.9						3						0																		0
		2	2021-08-24 03:50:00	P5.2-2			0											0						0																		0
		2	2021-08-24 03:55:00	P5.2-2			0											0						0																		0						8
		2	2021-08-24 04:00:00	P5.2-2			0					0.3						3						0																		0
		2	2021-08-24 04:05:00	P5.2-2			0											0						0																		0
		2	2021-08-24 04:10:00	P5.2-2			0					1						1						0		4																1						2,3,4
		2	2021-08-24 04:15:00	P5.2-2			0					5						1						0		5.9				8												4						6,7,8,9
		2	2021-08-24 04:20:00	P5.2-2			0					0						1						0		1,2,3,4																4						3
		2	2021-08-24 04:25:00	P5.2-2			0					5						1						0																		0						8.9
		2	2021-08-24 04:30:00	P5.2-2			0											0						0																		0						0,1,2,3
		2	2021-08-24 04:35:00	P5.2-2			0											0						0																		0						5.8
		2	2021-08-24 04:40:00	P5.2-2			0											0						0																		0
		2	2021-08-24 04:45:00	P5.2-2			0											0						0																		0
		2	2021-08-24 04:50:00	P5.2-2			0											0						0																		0
		2	2021-08-24 04:55:00	P5.2-2			0											0						0																		0
		2	2021-08-24 05:00:00	P5.2-2			0					0						1						0																		0						0,1,3
		2	2021-08-24 05:05:00	P5.2-2			0											0						0																		0
		2	2021-08-24 05:10:00	P5.2-2			0											0						0																		0						1.2
		2	2021-08-24 05:15:00	P5.2-2			0											0						0																		0
		2	2021-08-24 05:20:00	break			0											0						0																		0
		2	2021-08-24 05:25:00	P5.2-2			0											0						0																		0						5,6,7,8,9
		2	2021-08-24 05:30:00	P5.2-2			0											0						0																		0						0,1,3
		2	2021-08-24 05:35:00	P5.2-2			0											0						0																		0
		2	2021-08-24 05:40:00	P5.2-2			0											0						0																		0						4
		2	2021-08-24 05:45:00	P5.2-2			0					9						1						0																		0						8
		2	2021-08-24 05:50:00	P5.2-2			0											0						0																		0						4
		2	2021-08-24 05:55:00	P5.2-2			0					7						1						0																		0						5,6,7,8,9
		2	2021-08-24 06:00:00	P5.2-2			0											0						0																		0
		2	2021-08-24 06:05:00	P5.2-2			0											0						0																		0
		2	2021-08-24 06:10:00	P5.2-2			0					4						1						0																		0
		2	2021-08-24 06:15:00	P5.2-2			0											0						0																		0
		2	2021-08-24 06:20:00	break			0											0						0																		0
		2	2021-08-24 06:25:00	break			0											0						0																		0
		2	2021-08-24 06:30:00	P5.2-2			0											0						0																		0						4
		2	2021-08-24 06:35:00	P5.2-2			0											0						0																		0						9
		2	2021-08-24 06:40:00	P5.2-2			0											0						0																		0
		2	2021-08-24 06:45:00	P5.2-2			0											0						0																		0
		2	2021-08-24 06:50:00	P5.2-2			0											0						0																		0
		2	2021-08-24 06:55:00	P5.2-2			0					8.9						3						0																		0						8.9
		2	2021-08-24 07:00:00	P5.2-2			0											0						0																		0
		2	2021-08-24 07:05:00	P5.2-2			0											0						0																		0
		2	2021-08-24 07:10:00	P5.2-2			0					0						1	4					1	3																	0						2
		2	2021-08-24 07:15:00	P5.2-2			0					6,7,8,9						4	5	6				2	4																	0				ja
		2	2021-08-24 07:20:00	P5.2-2			0											0						0																		0
		2	2021-08-24 07:25:00	P5.2-2			0				6	8.9						4						0																		0
		2	2021-08-24 07:30:00	P5.2-2			0					0,1,2,3						4						0																		0						2.3
		2	2021-08-24 07:35:00	P5.2-2			0											0						0		6,8,9				7												4						5,8,9
		2	2021-08-24 07:40:00	P5.2-2			0					1.2						3						0		0.2																3
		2	2021-08-24 07:45:00	P5.2-2			0											0						0																		0
		2	2021-08-24 07:50:00	P5.2-2			0					4						1						0																		0						2
		2	2021-08-24 07:55:00	P5.2-2			0					7						1						0																		0						6.8
		2	2021-08-24 08:00:00	P5.2-2			0											0						0																		0
		2	2021-08-24 08:05:00	P5.2-2			0					5.6						3						0																		0						7,8,9
		2	2021-08-24 08:10:00	P5.2-2			0					2.3						3	4					1	12																	0						3.4
		2	2021-08-24 08:15:00	P5.2-2			0											0		5				1	12																	0						5,6,9
		2	2021-08-24 08:20:00	break			0											0						0																		0
		2	2021-08-24 08:25:00	break			0											0						0																		0
		2	2021-08-24 08:30:00	P5.2-2			0					0,1,2,3,4						5						0																		0						0,1,2,4
		2	2021-08-24 08:35:00	P5.2-2			0					6,7,8,9						4						0																		0						5,6,7,8,9
		2	2021-08-24 08:40:00	P5.2-2			0					0,1,2,3,4						5						0																		0						0,1,2,4
		2	2021-08-24 08:45:00	P5.2-2			0					5,6,7,9						4						0																		0						5.9
		2	2021-08-24 08:50:00	P5.2-2			0				0	2,3,4						4						0																		0						1.2
		2	2021-08-24 08:55:00	P5.2-2			0				6	6						1						0																		0						8
		2	2021-08-24 09:00:00	P5.2-2			0		1									1						0																		0
		2	2021-08-24 09:05:00	P5.2-2			0				7	5.7						4						0																		0
		2	2021-08-24 09:10:00	P5.2-2			0											0						0																		0
		2	2021-08-24 09:15:00	P5.2-2			0											0						0																		0
		2	2021-08-24 09:20:00	break			0											0						0																		0
		2	2021-08-24 09:25:00	break			0											0						0																		0
		2	2021-08-24 09:30:00	P5.2-2			0			2		1						2						0																		0						3
		2	2021-08-24 09:35:00	P5.2-2			0											0						0																		0
		2	2021-08-24 09:40:00	P5.2-2			0											0						0																		0
		2	2021-08-24 09:45:00	P5.2-2			0											0						0																		0						5,6,7
		2	2021-08-24 09:50:00	P5.2-2			0					0,1,2,3						4						0																		0						3.4
		2	2021-08-24 09:55:00	P5.2-2			0					9						1						0																		0						5.6
		2	2021-08-24 10:00:00	P5.2-2			0	3										1						0																		0						1.2
		2	2021-08-24 10:05:00	P5.2-2			0											0						0																		0						8
		2	2021-08-24 10:10:00	P5.2-2			0		2									1						0																		0
		2	2021-08-24 10:15:00	P5.2-2			0					6.7						3						0																		0
		2	2021-08-24 10:20:00	P5.2-2			0					1						1						0																		0
		2	2021-08-24 10:25:00	P5.2-2			0					9						1						0																		0						5.9
		2	2021-08-24 10:30:00	P5.2-2			0					0,1,2,3,4						5						0		3																1						4
		2	2021-08-24 10:35:00	P5.2-2			0	9				5,6,7,8,9						5						0						7												1						7
		2	2021-08-24 10:40:00	P5.2-2			0					0,1,2						3						0		2																1						0.2
		2	2021-08-24 10:45:00	no pat			0					9						1						0																		0
		2	2021-08-24 10:50:00	no pat			0					2,3,4	O					4						0							O											1	4
		2	2021-08-24 10:55:00	P5.2-3			0						8.9					3						0			O				5,8,9											4	5
		2	2021-08-24 11:00:00	break			0											0						0																		0
		2	2021-08-24 11:05:00	P5.2-3			0						5,6,9					3						0			7.8				7.8			6			5					5	9					8
		2	2021-08-24 11:10:00	P5.2-3			0				0,1,3	0,1,2,3,4						5						0		4																1
		2	2021-08-24 11:15:00	P5.2-3			0				7,8,9	5,6,7,8,9						5						0		6.9																3
		2	2021-08-24 11:20:00	break			0											0						0																		0
		2	2021-08-24 11:25:00	break			0											0						0																		0
		2	2021-08-24 11:30:00	P5.2-3			0											0						0						1.2			0									4
		2	2021-08-24 11:35:00	P5.2-3			0					8						1						0						8			5,6,7,9									5
		2	2021-08-24 11:40:00	P5.2-3			0				4	2.3						4						0						1.2			0									4
		2	2021-08-24 11:45:00	P5.2-3			0					6,7,8						3						0		8.9										9						4
		2	2021-08-24 11:50:00	P5.2-3			0				2							1						0						0,1,2,3			0,1,3,4					4				5
		2	2021-08-24 11:55:00	P5.2-3			0											0						0		6.7							5,8,9									6
		2	2021-08-24 12:00:00	P5.2-3			0											0						0		1,2,3,4				1			0									5
		2	2021-08-24 12:05:00	P5.2-3			0					8.9						3						0		5																1
		2	2021-08-24 12:10:00	P5.2-3			0					1,2,3,4						4						0		4																1
		2	2021-08-24 12:15:00	P5.2-3			0					5,6,7,8,9						5						0																		0
		2	2021-08-24 12:20:00	P5.2-3			0					0,1,2,3						4						0		2.3																3
		2	2021-08-24 12:25:00	P5.2-3			0					9						1						0																		0
		2	2021-08-24 12:30:00	P5.2-3			0					0,1,2,3,4						5						0																		0
		2	2021-08-24 12:35:00	P5.2-3			0											0						0																		0
		2	2021-08-24 12:40:00	P5.2-3			0					0.4						3						0																		0
		2	2021-08-24 12:45:00	P5.2-3			0											0						0						5			6,7,8,9									5
		2	2021-08-24 12:50:00	P5.2-3			0					3.4						3						0		1							0									2
		2	2021-08-24 12:55:00	P5.2-3			0	7			9	5,6,7,8						5						0																		0
		2	2021-08-24 13:00:00	P5.2-3			0	0				1,2,3						4						0																		0
		2	2021-08-24 13:05:00	P5.2-3			0					5,7,8						3						0		9																1
		2	2021-08-24 13:10:00	P5.2-3			0	1				2,3,4						4						0		0.1																3
		2	2021-08-24 13:15:00	P5.2-3			0					5,6,8,9						4						0		6.7																3
		2	2021-08-24 13:20:00	break			0											0						0																		0
		2	2021-08-24 13:25:00	break			0											0						0																		0
		2	2021-08-24 13:30:00	P5.2-3			0					1,2,3						3						0		4																1
		2	2021-08-24 13:35:00	P5.2-3			0					5.6						3						0		7				8.9												4
		2	2021-08-24 13:40:00	P5.2-3			0											0						0		1				3.4			2			0						6
		2	2021-08-24 13:45:00	P5.2-3			0					5						1						0																		0
		2	2021-08-24 13:50:00	P5.2-3			0											0						0		0																1
		2	2021-08-24 13:55:00	P5.2-3			0											0						0																		0
		2	2021-08-24 14:00:00	P5.2-3			0											0						0																		0
		2	2021-08-24 14:05:00	P5.2-3			0											0						0																		0
		2	2021-08-24 14:10:00	P5.2-3			0					2						1						0																		0
		2	2021-08-24 14:15:00	P5.2-3			0					5,6,7,9						4						0																		0
		2	2021-08-24 14:20:00	break			0											0						0																		0
		2	2021-08-24 14:25:00	break			0											0						0																		0
		2	2021-08-24 14:30:00	P5.2-3			0				4	1,2,4						3						0																		0
		2	2021-08-24 14:35:00	P5.2-3			0				5,6,7,8	5,6,7,8,9						5						0																		0
		2	2021-08-24 14:40:00	P5.2-3	1		1					0,1,2,3						4						0	3																	0
		2	2021-08-24 14:45:00	P5.2-3			0											0						0																		0
		2	2021-08-24 14:50:00	P5.2-3			0					2,3,4						3						0		2																1
		2	2021-08-24 14:55:00	P5.2-3			0					5,6,8,9						4						0		6				6			7									2
		2	2021-08-24 15:00:00	P5.2-3			0				1.2	0,1,2,3,4						8						0		0				0												1
		2	2021-08-24 15:05:00	P5.2-3			0		8			5,7,9						4						0		9				5.6			6									5
		2	2021-08-24 15:10:00	P5.2-3			0					1.4						3						0																		0
		2	2021-08-24 15:15:00	P5.2-3			0					5,6,7,8,9						5						0																		0
		2	2021-08-24 15:20:00	break			0											0						0																		0
		2	2021-08-24 15:25:00	break			0											0						0																		0
		2	2021-08-24 15:30:00	P5.2-3			0					0,1,2,3						4						0						2												1
		2	2021-08-24 15:35:00	P5.2-3			0				8	5,6,8,9						4						0		9																1						9
		2	2021-08-24 15:40:00	P5.2-3			0					0,1,4						3						0																		0						0
		2	2021-08-24 15:45:00	P5.2-3			0		9			5						2						0																		0
		2	2021-08-24 15:50:00	P5.2-3			0					0,2,3,4						4						0																		0
		2	2021-08-24 15:55:00	P5.2-3			0					8.9						3						0																		0
		2	2021-08-24 16:00:00	P5.2-3			0											0						0																		0
		2	2021-08-24 16:05:00	P5.2-3			0					5.6						3						0																		0
		2	2021-08-24 16:10:00	P5.2-3			0					1,2,3,4						4						0																		0
		2	2021-08-24 16:15:00	P5.2-3			0					6,7,8,9						4						0						6,7,9												3
		2	2021-08-24 16:20:00	break			0											0						0																		0
		2	2021-08-24 16:25:00	break			0											0						0																		0
		2	2021-08-24 16:30:00	P5.2-3	4	4	1					3						1	3.4					3	6																	0
		2	2021-08-24 16:35:00	P5.2-3			0											0						0																		0
		2	2021-08-24 16:40:00	P5.2-3			0					4						1						0																		0
		2	2021-08-24 16:45:00	P5.2-3			0					5						1						0																		0
		2	2021-08-24 16:50:00	P5.2-3			0											0						0																		0
		2	2021-08-24 16:55:00	P5.2-3			0											0						0																		0
		2	2021-08-24 17:00:00	P5.2-3			0											0						0																		0
		2	2021-08-24 17:05:00	P5.2-3			0											0						0																		0
		2	2021-08-24 17:10:00	P5.2-3			0					8.9						3						0																		0						0,1,2,3
		2	2021-08-24 17:15:00	P5.2-3			0	6				7						2						0																		0
		2	2021-08-24 17:20:00	break			0											0						0																		0
		2	2021-08-24 17:25:00	break			0											0						0																		0
		2	2021-08-24 17:30:00	P5.2-3			0				0	1.2						4						0																		0
		2	2021-08-24 17:35:00	P5.2-3			0											0						0																		0
		2	2021-08-24 17:40:00	P5.2-3			0											0						0																		0
		2	2021-08-24 17:45:00	P5.2-3			0											0						0																		0
		2	2021-08-24 17:50:00	P5.2-3			0					1,2,3,4						4						0																		0						3
		2	2021-08-24 17:55:00	P5.2-3			0					5,6,7,8,9						5						0																		0
		2	2021-08-24 18:00:00	P5.2-3			0											0						0																		0
		2	2021-08-24 18:05:00	P5.2-3			0		7			8						2						0																		0						9
		2	2021-08-24 18:10:00	P5.2-3			0											0						0																		0						0
		2	2021-08-24 18:15:00	P5.2-3			0					7.9						3						0																		0						5
		2	2021-08-24 18:20:00	break			0											0						0																		0
		2	2021-08-24 18:25:00	break			0											0						0																		0
		2	2021-08-24 18:30:00	P5.2-3			0											0						0																		0
		2	2021-08-24 18:35:00	P5.2-3			0											0						0																		0
		2	2021-08-24 18:40:00	P5.2-3			0											0						0																		0
		2	2021-08-24 18:45:00	P5.2-3			0											0						0																		0
		2	2021-08-24 18:50:00	P5.2-3			0											0						0																		0
		2	2021-08-24 18:55:00	P5.2-3			0					9						1						0																		0
		2	2021-08-24 19:00:00	P5.2-3			0											0						0																		0						1.2
		2	2021-08-24 19:05:00	P5.2-3			0											0						0																		0
		2	2021-08-24 19:10:00	P5.2-3			0											0						0																		0
		2	2021-08-24 19:15:00	P5.2-3			0											0						0																		0						6.9
		2	2021-08-24 19:20:00	P5.2-3			0											0						0																		0						1,2,3
		2	2021-08-24 19:25:00	break			0											0						0																		0
		2	2021-08-24 19:30:00	P5.2-3			0					3						1						0																		0						2
		2	2021-08-24 19:35:00	P5.2-3			0					9						1						0																		0						5,7,8,9
		2	2021-08-24 19:40:00	P5.2-3			0					0,1,3						3						0																		0						0,1,2
		2	2021-08-24 19:45:00	P5.2-3			0											0						0																		0						7
		2	2021-08-24 19:50:00	P5.2-3			0											0						0																		0
		2	2021-08-24 19:55:00	P5.2-3			0				6	6,7,8						3						0																		0						6
		2	2021-08-24 20:00:00	P5.2-3			0					3						1						0																		0						3
		2	2021-08-24 20:05:00	P5.2-3			0					6.8						3						0																		0						8.9
		2	2021-08-24 20:10:00	P5.2-3			0											0						0																		0						0,1,2,3,4
		2	2021-08-24 20:15:00	P5.2-3			0					6						1						0																		0						5.6
		2	2021-08-24 20:20:00	break			0											0						0																		0
		2	2021-08-24 20:25:00	break			0											0						0																		0
		2	2021-08-24 20:30:00	break			0											0						0																		0
		2	2021-08-24 20:35:00	P5.2-3			0											0						0																		0
		2	2021-08-24 20:40:00	P5.2-3			0											0						0																		0
		2	2021-08-24 20:45:00	P5.2-3			0					8						1						0																		0						8
		2	2021-08-24 20:50:00	P5.2-3			0	O				4						2						0																		0
		2	2021-08-24 20:55:00	P5.2-3			0					5						1						0																		0
		2	2021-08-24 21:00:00	P5.2-3			0					0						1						0																		0
		2	2021-08-24 21:05:00	P5.2-3			0					7						1						0																		0						6.8
		2	2021-08-24 21:10:00	P5.2-3			0											0						0																		0
		2	2021-08-24 21:15:00	P5.2-3			0					5						1						0																		0
		2	2021-08-24 21:20:00	P5.2-3			0					3.4						3						0																		0
		2	2021-08-24 21:25:00	P5.2-3			0					5						1						0		5																1
		2	2021-08-24 21:30:00	P5.2-3			0	4										1						0																		0
		2	2021-08-24 21:35:00	P5.2-3			0											0						0																		0
		2	2021-08-24 21:40:00	P5.2-3			0											0						0																		0
		2	2021-08-24 21:45:00	P5.2-3			0											0						0																		0
		2	2021-08-24 21:50:00	P5.2-3			0											0						0																		0						1,2,3,4
		2	2021-08-24 21:55:00	P5.2-3			0	9										1						0																		0						5,6,7
		2	2021-08-24 22:00:00	P5.2-3			0									2		1						0																		0
		2	2021-08-24 22:05:00	P5.2-3			0					6						1						0																		0
		2	2021-08-24 22:10:00	P5.2-3			0					4						1						0																		0
		2	2021-08-24 22:15:00	P5.2-3			0											0						0																		0
		2	2021-08-24 22:20:00	P5.2-3			0											0						0																		0
		2	2021-08-24 22:25:00	break			0											0						0																		0
		2	2021-08-24 22:30:00	P5.2-3			0											0						0																		0
		2	2021-08-24 22:35:00	P5.2-3		5.7	3					7						1						0	4																	0
		2	2021-08-24 22:40:00	P5.2-3			0											0						0																		0
		2	2021-08-24 22:45:00	P5.2-3			0											0						0		9																1
		2	2021-08-24 22:50:00	P5.2-3			0					0,2,3						3						0		0																1
		2	2021-08-24 22:55:00	P5.2-3			0					8.9						3						0																		0				ja
		2	2021-08-24 23:00:00	P5.2-3			0					0						1						0																		0						1,2,3
		2	2021-08-24 23:05:00	P5.2-3			0											0						0																		0
		2	2021-08-24 23:10:00	P5.2-3			0											0						0																		0
		2	2021-08-24 23:15:00	P5.2-3			0											0						0																		0
		2	2021-08-24 23:20:00	P5.2-3			0											0						0																		0
		2	2021-08-24 23:25:00	P5.2-3			0											0						0																		0
		2	2021-08-24 23:30:00	P5.2-3			0											0						0																		0
		2	2021-08-24 23:35:00	P5.2-3			0											0						0																		0
		2	2021-08-24 23:40:00	P5.2-3			0											0						0																		0
		2	2021-08-24 23:45:00	P5.2-3			0											0						0																		0
		2	2021-08-24 23:50:00	P5.2-3			0											0						0																		0
		2	2021-08-24 23:55:00	P5.2-3			0											0						0																		0
		2	2021-08-25 00:00:00	P5.2-3			0											0						0																		0
		2	2021-08-25 00:05:00	P5.2-3			0											0						0																		0
		2	2021-08-25 00:10:00	P5.2-3			0											0						0																		0
		2	2021-08-25 00:15:00	P5.2-3			0											0						0																		0
		2	2021-08-25 00:20:00	break			0											0						0																		0
		2	2021-08-25 00:25:00	break			0											0						0																		0
		2	2021-08-25 00:30:00	P5.2-3			0											0						0																		0
		2	2021-08-25 00:35:00	P5.2-3			0											0						0																		0
		2	2021-08-25 00:40:00	P5.2-3			0											0						0																		0
		2	2021-08-25 00:45:00	P5.2-3			0											0						0																		0
		2	2021-08-25 00:50:00	P5.2-3			0					2.3						3						0																		0
		2	2021-08-25 00:55:00	P5.2-3			0											0						0																		0
		2	2021-08-25 01:00:00	P5.2-3			0											0						0																		0
		2	2021-08-25 01:05:00	P5.2-3			0											0						0																		0
		2	2021-08-25 01:10:00	P5.2-3			0					4						1						0																		0					ja
		2	2021-08-25 01:15:00	P5.2-3			0											0						0																		0
		2	2021-08-25 01:20:00	break			0											0						0																		0
		2	2021-08-25 01:25:00	break			0											0						0																		0
		2	2021-08-25 01:30:00	P5.2-3			0											0						0																		0
		2	2021-08-25 01:35:00	P5.2-3			0											0						0																		0
		2	2021-08-25 01:40:00	P5.2-3			0											0						0																		0
		2	2021-08-25 01:45:00	P5.2-3			0					6						1						0																		0
		2	2021-08-25 01:50:00	P5.2-3			0											0						0																		0
		2	2021-08-25 01:55:00	P5.2-3			0											0						0																		0
		2	2021-08-25 02:00:00	P5.2-3			0											0						0																		0
		2	2021-08-25 02:05:00	P5.2-3			0											0						0																		0
		2	2021-08-25 02:10:00	P5.2-3			0											0						0																		0
		2	2021-08-25 02:15:00	P5.2-3			0											0						0																		0
		2	2021-08-25 02:20:00	P5.2-3			0											0						0																		0
		2	2021-08-25 02:25:00	break			0											0						0																		0
		2	2021-08-25 02:30:00	P5.2-3			0											0						0																		0
		2	2021-08-25 02:35:00	P5.2-3			0											0						0																		0
		2	2021-08-25 02:40:00	P5.2-3			0											0						0																		0
		2	2021-08-25 02:45:00	P5.2-3			0											0						0																		0
		2	2021-08-25 02:50:00	P5.2-3			0											0						0																		0
		2	2021-08-25 02:55:00	P5.2-3			0											0						0																		0
		2	2021-08-25 03:00:00	P5.2-3			0											0						0																		0
		2	2021-08-25 03:05:00	P5.2-3			0											0						0																		0
		2	2021-08-25 03:10:00	P5.2-3			0											0						0																		0
		2	2021-08-25 03:15:00	P5.2-3			0											0						0																		0
		2	2021-08-25 03:20:00	break			0											0						0																		0
		2	2021-08-25 03:25:00	P5.2-3			0											0						0																		0
		2	2021-08-25 03:30:00	P5.2-3			0											0						0																		0
		2	2021-08-25 03:35:00	P5.2-3			0											0						0																		0
		2	2021-08-25 03:40:00	P5.2-3			0											0						0																		0
		2	2021-08-25 03:45:00	P5.2-3			0											0						0																		0
		2	2021-08-25 03:50:00	P5.2-3			0											0						0																		0
		2	2021-08-25 03:55:00	P5.2-3			0											0						0																		0
		2	2021-08-25 04:00:00	P5.2-3			0											0						0																		0
		2	2021-08-25 04:05:00	P5.2-3			0											0						0																		0
		2	2021-08-25 04:10:00	P5.2-3			0											0						0																		0
		2	2021-08-25 04:15:00	P5.2-3			0											0						0																		0
		2	2021-08-25 04:20:00	break			0											0						0																		0
		2	2021-08-25 04:25:00	break			0											0						0																		0
		2	2021-08-25 04:30:00	P5.2-3			0											0						0																		0
		2	2021-08-25 04:35:00	P5.2-3			0											0						0																		0
		2	2021-08-25 04:40:00	P5.2-3			0											0						0																		0
		2	2021-08-25 04:45:00	P5.2-3			0											0						0																		0
		2	2021-08-25 04:50:00	P5.2-3			0					3.4						3						0																		0						2,3,4
		2	2021-08-25 04:55:00	P5.2-3			0											0						0																		0						6,7,8,9
		2	2021-08-25 05:00:00	P5.2-3			0											0						0																		0						0
		2	2021-08-25 05:05:00	P5.2-3			0											0						0																		0
		2	2021-08-25 05:10:00	P5.2-3			0											0						0																		0
		2	2021-08-25 05:15:00	P5.2-3			0											0						0																		0
		2	2021-08-25 05:20:00	break			0											0						0																		0
		2	2021-08-25 05:25:00	break			0											0						0																		0
		2	2021-08-25 05:30:00	P5.2-3			0											0						0																		0
		2	2021-08-25 05:35:00	P5.2-3			0											0						0																		0
		2	2021-08-25 05:40:00	P5.2-3			0											0						0																		0
		2	2021-08-25 05:45:00	P5.2-3			0											0						0																		0
		2	2021-08-25 05:49:59	P5.2-3			0											0						0																		0						2
		2	2021-08-25 05:54:59	P5.2-3			0											0						0																		0
		2	2021-08-25 05:59:59	P5.2-3			0											0						0																		0
		2	2021-08-25 06:04:59	P5.2-3			0											0						0																		0
		2	2021-08-25 06:09:59	P5.2-3			0											0						0																		0
		2	2021-08-25 06:14:59	P5.2-3			0					7						1						0																		0
		2	2021-08-25 06:19:59	break			0											0						0																		0
		2	2021-08-25 06:24:59	break			0											0						0																		0
		2	2021-08-25 06:29:59	P5.2-3			0											0						0																		0
		2	2021-08-25 06:34:59	P5.2-3			0											0						0																		0
		2	2021-08-25 06:39:59	P5.2-3			0											0						0																		0
		2	2021-08-25 06:44:59	P5.2-3			0											0						0																		0
		2	2021-08-25 06:49:59	P5.2-3			0											0						0																		0						1,2,3,4
		2	2021-08-25 06:54:59	P5.2-3			0											0						0																		0
		2	2021-08-25 06:59:59	P5.2-3			0											0						0																		0
		2	2021-08-25 07:04:59	P5.2-3			0											0						0																		0
		2	2021-08-25 07:09:59	P5.2-3			0											0	1.2					3	3																	0						2
		2	2021-08-25 07:14:59	P5.2-3			0					7,8,9						3						0																		0
		2	2021-08-25 07:19:59	P5.2-3			0					0,1,2,4						4						0																		0
		2	2021-08-25 07:24:59	break			0											0						0																		0
		2	2021-08-25 07:29:59	break			0											0						0																		0
		2	2021-08-25 07:34:59	P5.2-3			0											0						0																		0
		2	2021-08-25 07:39:59	P5.2-3			0											0						0																		0
		2	2021-08-25 07:44:59	P5.2-3			0											0						0																		0
		2	2021-08-25 07:49:59	P5.2-3			0											0						0																		0
		2	2021-08-25 07:54:59	P5.2-3			0											0						0																		0
		2	2021-08-25 07:59:59	P5.2-3			0											0						0																		0
		2	2021-08-25 08:04:59	P5.2-3			0											0						0																		0
		2	2021-08-25 08:09:59	P5.2-3			0					4						1						0																		0						1.2
		2	2021-08-25 08:14:59	P5.2-3			0					5						1						0																		0						8.9
		2	2021-08-25 08:19:59	break			0											0						0																		0
		2	2021-08-25 08:24:59	break			0											0						0																		0
		2	2021-08-25 08:29:59	P5.2-3		0	1					3.4						3						0	3																	0						0,2,3,4
		2	2021-08-25 08:34:59	P5.2-3			0					5,6,7,8,9						5						0																		0						5,6,7,8,9
		2	2021-08-25 08:39:59	P5.2-3			0					2.3						3						0																		0						0,1,2,3,4
		2	2021-08-25 08:44:59	P5.2-3			0				8.9	5.6						6						0																		0						5,6,9
		2	2021-08-25 08:49:59	P5.2-3			0					0.1						3						0																		0						0.1
		2	2021-08-25 08:54:59	P5.2-3			0		8		9	9						2						0																		0
		2	2021-08-25 08:59:59	P5.2-3			0				0,1,2,3,4							5						0																		0						2
		2	2021-08-25 09:04:59	P5.2-3			0					6.7						3						0																		0						5,6,7
		2	2021-08-25 09:09:59	P5.2-3	1	1,2,3,4	4											0	1,2,3,4					4	6																	0
		2	2021-08-25 09:14:59	P5.2-3		5.6	3				5	6,7,8						4	5	6				2	6	7																1						7.8
		2	2021-08-25 09:19:59	break			0											0						0																		0
		2	2021-08-25 09:24:59	break			0											0						0																		0
		2	2021-08-25 09:29:59	P5.2-3			0											0						0																		0
		2	2021-08-25 09:34:59	P5.2-3			0				7							1						0																		0
		2	2021-08-25 09:39:59	P5.2-3			0			1.3	1.2	3						7						0																		0						3.4
		2	2021-08-25 09:44:59	P5.2-3			0					5,6,7,8,9						5						0																		0						5,6,7,8
		2	2021-08-25 09:49:59	P5.2-3			0					0,1,2,3,4						5						0		2																1
		2	2021-08-25 09:54:59	P5.2-3			0					5.6						3						0		6																1						5,6,7,8,9
		2	2021-08-25 09:59:59	P5.2-3			0											0						0																		0						0,1,2,3,4
		2	2021-08-25 10:04:59	P5.2-3			0											0						0																		0
		2	2021-08-25 10:09:59	P5.2-3			0											0						0																		0
		2	2021-08-25 10:14:59	P5.2-3			0					7						1						0																		0						7.8
		2	2021-08-25 10:19:59	break			0											0						0																		0
		2	2021-08-25 10:24:59	break			0											0						0																		0
		2	2021-08-25 10:29:59	P5.2-3			0				2	0,1,3						4						0																		0						0.4
		2	2021-08-25 10:34:59	P5.2-3			0											0						0																		0
		2	2021-08-25 10:39:59	P5.2-3			0					0						1						0																		0
		2	2021-08-25 10:44:59	P5.2-3			0					6						1						0																		0
		2	2021-08-25 10:49:59	P5.2-3			0											0						0																		0
		2	2021-08-25 10:54:59	P5.2-3			0											0						0																		0
		2	2021-08-25 10:59:59	P5.2-3			0		3									1						0																		0
		2	2021-08-25 11:04:59	P5.2-3			0											0						0																		0
		2	2021-08-25 11:09:59	P5.2-3			0											0						0																		0
		2	2021-08-25 11:14:59	P5.2-3			0				8.9							3						0																		0
		2	2021-08-25 11:19:59	break			0											0						0																		0
		2	2021-08-25 11:24:59	break			0											0						0																		0
		2	2021-08-25 11:29:59	no pat			0											0						0																		0
		2	2021-08-25 11:34:59	no pat			0											0						0																		0
		2	2021-08-25 11:39:59	P5.2-3			0					2						1						0																		0						4
		2	2021-08-25 11:44:59	P5.2-3			0					5,6,7,8						4						0																		0						8
		2	2021-08-25 11:49:59	P5.2-3			0					1						1						0																		0
		2	2021-08-25 11:54:59	P5.2-3			0					5,8,9						3						0		6																1						6.9
		2	2021-08-25 11:59:59	P5.2-3			0					3.4						3						0		0																1						3.4
		2	2021-08-25 12:04:59	P5.2-3			0					9						1						0																		0						8
		2	2021-08-25 12:09:59	P5.2-3			0				4	0,1,2,3,4						5						0																		0						1,2,4
		2	2021-08-25 12:14:59	P5.2-3			0				8	8						1						0																		0						5,6,7,8
		2	2021-08-25 12:19:59	break			0											0						0																		0
		2	2021-08-25 12:24:59	break			0											0						0																		0
		2	2021-08-25 12:29:59	P5.2-3			0					3						1						0																		0						3
		2	2021-08-25 12:34:59	P5.2-3			0											0						0																		0
		2	2021-08-25 12:39:59	P5.2-3			0				3							1						0																		0
		2	2021-08-25 12:44:59	P5.2-3			0											0						0																		0
		2	2021-08-25 12:49:59	P5.2-3			0											0						0																		0
		2	2021-08-25 12:54:59	P5.2-3			0											0						0																		0						5,7,8
		2	2021-08-25 12:59:59	P5.2-3			0		4			1,2,3						4						0																		0
		2	2021-08-25 13:04:59	P5.2-3			0				7							1						0																		0						9
		2	2021-08-25 13:09:59	P5.2-3			0					1						1						0																		0						0,1,2
		2	2021-08-25 13:14:59	P5.2-3			0					8.9						3						0																		0						6,7,9
		2	2021-08-25 13:19:59	break			0											0						0																		0
		2	2021-08-25 13:24:59	P5.2-3			0					6						1						0																		0						6
		2	2021-08-25 13:29:59	P5.2-3			0											0						0																		0
		2	2021-08-25 13:34:59	P5.2-3			0											0						0																		0
		2	2021-08-25 13:39:59	P5.2-3			0											0						0																		0
		2	2021-08-25 13:44:59	P5.2-3			0											0						0																		0						8
		2	2021-08-25 13:49:59	P5.2-3			0					0.1						3						0																		0						0
		2	2021-08-25 13:54:59	P5.2-3			0											0						0																		0
		2	2021-08-25 14:00:00	P5.2-3			0					2.3						3						0																		0
		2	2021-08-25 14:05:00	P5.2-3			0											0						0																		0
		2	2021-08-25 14:09:59	P5.2-3			0											0						0																		0
		2	2021-08-25 14:14:59	P5.2-3			0											0						0																		0
		2	2021-08-25 14:19:59	break			0											0						0																		0
		2	2021-08-25 14:24:59	break			0											0						0																		0
		2	2021-08-25 14:29:59	P5.2-3			0											0						0																		0
		2	2021-08-25 14:34:59	P5.2-3			0											0						0																		0						5,6,7,8,9
		2	2021-08-25 14:39:59	P5.2-3			0					1.2						3						0																		0						0,1,2,3,4
		2	2021-08-25 14:44:59	P5.2-3			0					6,7,9						3						0																		0						5,6,9
		2	2021-08-25 14:49:59	P5.2-3			0					0.1						3						0																		0						0
		2	2021-08-25 14:54:59	P5.2-3			0					6.7						3						0																		0
		2	2021-08-25 14:59:59	P5.2-3			0											0						0																		0
		2	2021-08-25 15:04:59	P5.2-3			0											0						0																		0
		2	2021-08-25 15:09:59	P5.2-3			0											0						0																		0
		2	2021-08-25 15:14:59	P5.2-3			0											0						0																		0
		2	2021-08-25 15:19:59	break			0											0						0																		0
		2	2021-08-25 15:24:59	break			0											0						0																		0
		2	2021-08-25 15:29:59	P5.2-3			0											0						0																		0
		2	2021-08-25 15:34:59	P5.2-3			0		9			9						1						0																		0
		2	2021-08-25 15:39:59	P5.2-3			0					0,1,2,3,4						5						0		2.4																3
		2	2021-08-25 15:44:59	P5.2-3			0					5,6,7,8,9						5						0																		0						9
		2	2021-08-25 15:49:59	P5.2-3			0					0,1,2,3,4						5						0		0,1,2																3						0.1
		2	2021-08-25 15:54:59	P5.2-3			0											0						0																		0
		2	2021-08-25 15:59:59	P5.2-3			0					4						1						0																		0						1,2,3,4
		2	2021-08-25 16:04:59	P5.2-3			0					5						1						0																		0						5
		2	2021-08-25 16:09:59	P5.2-3			0											0						0																		0						3
		2	2021-08-25 16:14:59	P5.2-3			0											0						0																		0						6
		2	2021-08-25 16:19:59	break			0											0						0																		0
		2	2021-08-25 16:24:59	break			0											0						0																		0
		2	2021-08-25 16:29:59	P5.2-3			0				0	0,2,4						3						0																		0						0,1,2,3,4
		2	2021-08-25 16:34:59	P5.2-3			0											0						0																		0						5.6
		2	2021-08-25 16:39:59	P5.2-3		2	1		4			3						2	2,3,4					3	9																	0						2.4
		2	2021-08-25 16:44:59	P5.2-3			0				6							1						0																		0			ALLES BEI EINTRITT			5
		2	2021-08-25 16:49:59	P5.2-3			0		1			3.4						4						0							3	3		2	2							2	5		5			0,2,3,4
		2	2021-08-25 16:54:59	P5.2-3			0					5,6,7						3						0			7,8,9	7,8,9														3	5		5			6,7,8,9
		2	2021-08-25 16:59:59	P5.2-3			0		4		2		1,3,4	1,3,4				4						0			0,3,4	0,3,4														3	3		3			0,1,2,3,4
		2	2021-08-25 17:04:59	P5.2-3			0						7.8	7.8				3						0			5,6,7,8,9	5,6,7,8,9			9	9										5	4		4			5,6,7,8,9
		2	2021-08-25 17:09:59	no pat			0					1,2,3						3						0																		0
		2	2021-08-25 17:14:59	no pat			0					5,6,7						3						0																		0
		2	2021-08-25 17:19:59	break			0											0						0																		0
		2	2021-08-25 17:24:59	break			0											0						0																		0
		2	2021-08-25 17:29:59	no pat			0											0						0																		0
		2	2021-08-25 17:34:59	no pat			0											0						0																		0
		2	2021-08-25 17:39:59	no pat			0											0						0																		0
		2	2021-08-25 17:44:59	no pat			0											0						0																		0
		2	2021-08-25 17:49:59	no pat			0											0						0																		0
		2	2021-08-25 17:54:59	no pat			0											0						0																		0
		2	2021-08-25 17:59:59	no pat			0											0						0																		0
		2	2021-08-25 18:04:59	no pat			0											0						0																		0
		2	2021-08-25 18:09:59	no pat			0											0						0																		0
		2	2021-08-25 18:14:59	no pat			0											0						0																		0
		2	2021-08-25 18:20:00	break			0											0						0																		0
		2	2021-08-25 18:25:00	break			0											0						0																		0
		2	2021-08-25 18:30:00	no pat			0											0						0																		0
		2	2021-08-25 18:35:00	no pat			0											0						0																		0
		2	2021-08-25 18:40:00	no pat			0											0						0																		0
		2	2021-08-25 18:45:00	no pat			0											0						0																		0
		2	2021-08-25 18:50:00	no pat			0											0						0																		0
		2	2021-08-25 18:55:00	no pat			0											0						0																		0
		2	2021-08-25 19:00:00	no pat			0											0						0																		0
		2	2021-08-25 19:05:00	no pat			0											0						0																		0
		2	2021-08-25 19:09:59	no pat			0											0						0																		0
		2	2021-08-25 19:14:59	no pat			0											0						0																		0
		2	2021-08-25 19:19:59	break			0											0						0																		0
		2	2021-08-25 19:24:59	break			0											0						0																		0
		2	2021-08-25 19:29:59	no pat			0											0						0																		0
		2	2021-08-25 19:34:59	no pat			0											0						0																		0
		2	2021-08-25 19:39:59	no pat			0											0						0																		0
		2	2021-08-25 19:44:59	no pat			0					9						1						0																		0
		2	2021-08-25 19:49:59	no pat			0											0						0																		0
		2	2021-08-25 19:54:59	no pat			0											0						0																		0
		2	2021-08-25 19:59:59	no pat			0											0						0																		0
		2	2021-08-25 20:04:59	no pat			0											0						0																		0
		2	2021-08-25 20:09:59	no pat			0											0						0																		0
		2	2021-08-25 20:14:59	break			0											0						0																		0
		2	2021-08-25 20:19:59	break			0											0						0																		0
		2	2021-08-25 20:24:59	break			0											0						0																		0
		2	2021-08-25 20:29:59	no pat			0				0,1,2							3						0																		0
		2	2021-08-25 20:34:59	no pat			0											0						0																		0
		2	2021-08-25 20:39:59	no pat			0											0						0																		0
		2	2021-08-25 20:44:59	no pat			0											0						0																		0
		2	2021-08-25 20:49:59	no pat			0											0						0																		0
		2	2021-08-25 20:54:59	no pat			0											0						0																		0
		2	2021-08-25 20:59:59	no pat			0											0						0																		0
		2	2021-08-25 21:04:59	no pat			0											0						0																		0
		2	2021-08-25 21:09:59	no pat			0				2	1						2						0																		0
		2	2021-08-25 21:14:59	no pat			0				8	8						1						0																		0
		2	2021-08-25 21:19:59	P5.2-4			0					2						1						0						5												1						4
		2	2021-08-25 21:24:59	P5.2-4			0											0						0			8.9				5,6,7,8											7	7					5,6,8,9
		2	2021-08-25 21:29:59	P5.2-4			0						2.4					3						0							0,1,2											3	NA					3
		2	2021-08-25 21:34:59	break			0											0						0																		0
		2	2021-08-25 21:39:59	P5.2-4			0											0						0																		0
		2	2021-08-25 21:44:59	P5.2-4			0					6						1						0																		0						7
		2	2021-08-25 21:49:59	P5.2-4			0											0						0																		0						0,1,2
		2	2021-08-25 21:54:59	P5.2-4			0					8						1						0																		0						7
		2	2021-08-25 21:59:59	P5.2-4			0					4						1						0																		0						3
		2	2021-08-25 22:04:59	P5.2-4			0					9						1						0																		0						7
		2	2021-08-25 22:09:59	P5.2-4			0					0.1						3						0																		0
		2	2021-08-25 22:14:59	P5.2-4			0					5.8						3						0																		0						7
		2	2021-08-25 22:19:59	P5.2-4			0					4						1						0																		0						1.2
		2	2021-08-25 22:24:59	P5.2-4		6,7,8	3											0	7					1	4																	0
		2	2021-08-25 22:29:59	P5.2-4			0					2,3,4						3						0																		0
		2	2021-08-25 22:34:59	P5.2-4			0					5.8						3						0																		0
		2	2021-08-25 22:39:59	P5.2-4			0											0						0																		0
		2	2021-08-25 22:44:59	P5.2-4			0					9						1						0																		0				ja
		2	2021-08-25 22:49:59	P5.2-4			0					0,2,3,4						4						0																		0						0,1,2,3,4
		2	2021-08-25 22:54:59	P5.2-4			0					5,6,7,8						4						0																		0						5,6,7,8
		2	2021-08-25 22:59:59	P5.2-4			0					1,2,3,4						4						0																		0
		2	2021-08-25 23:04:59	P5.2-4			0					5.6						3						0																		0
		2	2021-08-25 23:09:59	P5.2-4			0											0						0																		0
		2	2021-08-25 23:14:59	P5.2-4			0											0						0																		0
		2	2021-08-25 23:19:59	P5.2-4			0					0						1						0																		0
		2	2021-08-25 23:24:59	P5.2-4			0					5						1						0																		0
		2	2021-08-25 23:29:59	P5.2-4			0					1,2,3,4						4						0																		0
		2	2021-08-25 23:34:59	P5.2-4			0					6						1						0																		0						8.9
		2	2021-08-25 23:39:59	P5.2-4			0											0						0																		0						3
		2	2021-08-25 23:44:59	P5.2-4			0											0						0																		0
		2	2021-08-25 23:49:59	P5.2-4			0					2.3						3						0																		0						3.4
		2	2021-08-25 23:54:59	P5.2-4			0				5.9							3						0																		0						5,6,7,8,9
		2	2021-08-26	P5.2-4			0				0	2,3,4						4						0																		0						0,1,3,4
		2	2021-08-26 00:05:00	P5.2-4			0				7	6,7,9						3						0																		0						6.7
		2	2021-08-26 00:09:59	P5.2-4			0											0						0																		0
		2	2021-08-26 00:14:59	P5.2-4			0					6,7,8,9						4						0																		0
		2	2021-08-26 00:19:59	break			0											0						0																		0
		2	2021-08-26 00:24:59	break			0											0						0																		0
		2	2021-08-26 00:29:59	P5.2-4			0					0,1,2						3						0																		0
		2	2021-08-26 00:34:59	P5.2-4			0					8.9						3						0																		0
		2	2021-08-26 00:39:59	P5.2-4			0											0						0																		0
		2	2021-08-26 00:44:59	P5.2-4			0											0						0																		0
		2	2021-08-26 00:49:59	P5.2-4			0											0						0																		0
		2	2021-08-26 00:54:59	P5.2-4			0											0						0																		0
		2	2021-08-26 00:59:59	P5.2-4			0					0,1,2,3,4						5						0																		0						1,2,3,4
		2	2021-08-26 01:04:59	P5.2-4			0											0						0						5,6,7,8,9												5						5,6,7,8
		2	2021-08-26 01:09:59	P5.2-4			0											0						0		1,2,4																3						0,1,2,3,4
		2	2021-08-26 01:14:59	P5.2-4			0					9						1						0		6.7																3						5,6,7,8,9
		2	2021-08-26 01:19:59	break			0											0						0																		0
		2	2021-08-26 01:24:59	break			0											0						0																		0
		2	2021-08-26 01:29:59	P5.2-4			0					0						1						0																		0
		2	2021-08-26 01:34:59	P5.2-4			0											0						0																		0
		2	2021-08-26 01:39:59	P5.2-4			0											0						0																		0
		2	2021-08-26 01:44:59	P5.2-4			0											0						0																		0
		2	2021-08-26 01:49:59	P5.2-4			0											0						0																		0
		2	2021-08-26 01:54:59	P5.2-4			0											0						0																		0
		2	2021-08-26 01:59:59	P5.2-4			0											0						0																		0
		2	2021-08-26 02:04:59	P5.2-4			0					5						1						0																		0						8.9
		2	2021-08-26 02:09:59	P5.2-4			0											0						0		0,1,2,3,4																5						0,1,2,3,4
		2	2021-08-26 02:14:59	P5.2-4			0					6,8,9						3						0		5																1						8
		2	2021-08-26 02:19:59	P5.2-4			0					0,1,2						3						0		3.4																3						3
		2	2021-08-26 02:24:59	P5.2-4			0											0						0		5,6,7,8,9																5						6.8
		2	2021-08-26 02:29:59	P5.2-4			0											0						0		0,1,2																3						0
		2	2021-08-26 02:34:59	P5.2-4			0											0						0																		0
		2	2021-08-26 02:39:59	P5.2-4			0											0						0																		0
		2	2021-08-26 02:44:59	P5.2-4			0					7						1						0																		0						5
		2	2021-08-26 02:49:59	P5.2-4			0											0						0																		0
		2	2021-08-26 02:54:59	P5.2-4			0											0						0																		0
		2	2021-08-26 02:59:59	P5.2-4			0											0						0																		0
		2	2021-08-26 03:04:59	P5.2-4			0											0						0																		0
		2	2021-08-26 03:09:59	P5.2-4			0					4						1						0																		0						4
		2	2021-08-26 03:14:59	P5.2-4			0					5,6,9						3						0																		0						5,6,7,8,9
		2	2021-08-26 03:19:59	P5.2-4			0											0						0		0,1,2,3				3.4												7						0,1,2,3,4
		2	2021-08-26 03:24:59	P5.2-4			0					8						1						0		6,7,8				5												4						5
		2	2021-08-26 03:29:59	P5.2-4			0											0						0																		0
		2	2021-08-26 03:34:59	P5.2-4			0											0						0																		0
		2	2021-08-26 03:39:59	P5.2-4			0											0						0																		0
		2	2021-08-26 03:44:59	P5.2-4			0											0						0																		0
		2	2021-08-26 03:49:59	P5.2-4			0											0						0																		0
		2	2021-08-26 03:54:59	P5.2-4			0					7.8						3						0																		0
		2	2021-08-26 03:59:59	P5.2-4			0					4						1						0																		0
		2	2021-08-26 04:04:59	P5.2-4			0					5.6						3						0		8																1						7
		2	2021-08-26 04:09:59	P5.2-4			0	4				0,1,2,3						5						0		4																1						0
		2	2021-08-26 04:14:59	P5.2-4			0					5.6						3						0		5																1
		2	2021-08-26 04:19:59	P5.2-4			0											0						0																		0
		2	2021-08-26 04:24:59	P5.2-4			0											0						0																		0
		2	2021-08-26 04:29:59	P5.2-4			0											0						0																		0
		2	2021-08-26 04:34:59	P5.2-4			0											0						0																		0
		2	2021-08-26 04:39:59	P5.2-4			0											0						0																		0
		2	2021-08-26 04:44:59	P5.2-4			0											0						0																		0
		2	2021-08-26 04:49:59	P5.2-4			0											0						0																		0
		2	2021-08-26 04:54:59	P5.2-4			0											0						0																		0
		2	2021-08-26 04:59:59	P5.2-4			0											0						0																		0
		2	2021-08-26 05:04:59	P5.2-4			0											0						0																		0
		2	2021-08-26 05:09:59	P5.2-4			0											0						0																		0
		2	2021-08-26 05:14:59	P5.2-4			0											0						0																		0
		2	2021-08-26 05:19:59	P5.2-4			0											0						0																		0
		2	2021-08-26 05:24:59	P5.2-4			0											0						0																		0						9
		2	2021-08-26 05:29:59	P5.2-4			0											0						0																		0
		2	2021-08-26 05:34:59	P5.2-4			0											0						0																		0
		2	2021-08-26 05:39:59	P5.2-4			0											0						0																		0
		2	2021-08-26 05:44:59	P5.2-4			0					6						1						0																		0
		2	2021-08-26 05:49:59	P5.2-4			0					3.4						3						0																		0						2.3
		2	2021-08-26 05:54:59	P5.2-4			0											0						0																		0						5
		2	2021-08-26 05:59:59	P5.2-4			0											0						0																		0
		2	2021-08-26 06:04:59	P5.2-4			0											0						0																		0
		2	2021-08-26 06:09:59	P5.2-4			0											0						0																		0
		2	2021-08-26 06:14:59	P5.2-4			0											0						0																		0
		2	2021-08-26 06:19:59	break			0											0						0																		0
		2	2021-08-26 06:24:59	break			0											0						0																		0
		2	2021-08-26 06:29:59	P5.2-4			0											0						0																		0
		2	2021-08-26 06:34:59	P5.2-4			0					9						1						0																		0
		2	2021-08-26 06:39:59	P5.2-4			0											0						0																		0
		2	2021-08-26 06:44:59	P5.2-4			0											0						0																		0
		2	2021-08-26 06:49:59	P5.2-4			0											0						0																		0						1,2,3
		2	2021-08-26 06:54:59	P5.2-4			0					5,6,7,8,9						5						0																		0
		2	2021-08-26 06:59:59	P5.2-4		1,2,3	3				1.3	0						4						0	2																	0
		2	2021-08-26 07:04:59	P5.2-4			0											0						0																		0
		2	2021-08-26 07:09:59	P5.2-4			0											0						0																		0
		2	2021-08-26 07:14:59	P5.2-4			0											0						0																		0
		2	2021-08-26 07:19:59	P5.2-4			0					1,2,3,4						4						0		0																1				ja
		2	2021-08-26 07:24:59	P5.2-4			0					5,6,7,8,9						5						0																		0				ja
		2	2021-08-26 07:29:59	P5.2-4			0					0,1,2,3						4						0		0																1				ja (PP)		4
		2	2021-08-26 07:34:59	P5.2-4			0											0						0		5,6,7																3				ja
		2	2021-08-26 07:39:59	P5.2-4			0					1						1						0																		0
		2	2021-08-26 07:44:59	P5.2-4			0											0						0																		0
		2	2021-08-26 07:49:59	P5.2-4			0											0						0																		0						0
		2	2021-08-26 07:54:59	P5.2-4			0											0						0																		0
		2	2021-08-26 07:59:59	P5.2-4			0											0						0																		0						3.4
		2	2021-08-26 08:04:59	P5.2-4			0					6,7,8,9						4						0																		0						5
		2	2021-08-26 08:09:59	P5.2-4			0					0						1						0		1.2																3
		2	2021-08-26 08:14:59	P5.2-4			0											0						0																		0
		2	2021-08-26 08:19:59	break			0											0						0																		0
		2	2021-08-26 08:24:59	break			0											0						0																		0
		2	2021-08-26 08:29:59	P5.2-4		2.3	3					2.4						3						0	9					4												1
		2	2021-08-26 08:34:59	P5.2-4			0					6.7						3						0																		0						7,8,9
		2	2021-08-26 08:39:59	P5.2-4			0	0			2,3,4							4						0																		0
		2	2021-08-26 08:44:59	P5.2-4			0				5,6,7,8,9							5						0																		0						9
		2	2021-08-26 08:49:59	P5.2-4			0					0						1						0																		0						0,1,2
		2	2021-08-26 08:54:59	P5.2-4			0											0						0																		0						6
		2	2021-08-26 08:59:59	P5.2-4			0											0						0																		0						1
		2	2021-08-26 09:04:59	P5.2-4			0					8.9						3						0																		0
		2	2021-08-26 09:09:59	P5.2-4			0					0,1,2,3,4						5						0																		0
		2	2021-08-26 09:14:59	P5.2-4			0					5,6,7,8,9						5						0		6.7																3
		2	2021-08-26 09:19:59	break			0											0						0																		0
		2	2021-08-26 09:24:59	break			0											0						0																		0
		2	2021-08-26 09:29:59	P5.2-4			0											0						0																		0
		2	2021-08-26 09:34:59	P5.2-4			0					9						1						0																		0
		2	2021-08-26 09:39:59	P5.2-4			0											0						0																		0
		2	2021-08-26 09:44:59	P5.2-4			0					5.6						3						0																		0						5,6,7
		2	2021-08-26 09:49:59	P5.2-4			0											0						0																		0
		2	2021-08-26 09:54:59	P5.2-4			0					9						1						0																		0
		2	2021-08-26 09:59:59	P5.2-4			0											0						0																		0
		2	2021-08-26 10:04:59	P5.2-4			0					8.9						3						0																		0
		2	2021-08-26 10:09:59	P5.2-4			0					1,2,3,4						4						0																		0						0,1,2,3,4
		2	2021-08-26 10:14:59	P5.2-4			0					6,7,8,9						4						0																		0						5,6,7,8,9
		2	2021-08-26 10:19:59	break			0											0						0																		0
		2	2021-08-26 10:24:59	break			0											0						0																		0
		2	2021-08-26 10:29:59	P5.2-4			0					0,1,2,3,4						5						0		1																1						1
		2	2021-08-26 10:34:59	P5.2-4			0					5,6,7,8,9						5						0																		0						6
		2	2021-08-26 10:39:59	P5.2-4			0				4	2						2						0																		0
		2	2021-08-26 10:44:59	P5.2-4			0				5	6.7						4						0		9																1
		2	2021-08-26 10:49:59	P5.2-4			0	3				4						2						0																		0						2,3,4
		2	2021-08-26 10:54:59	P5.2-4			0					5,6,7,8,9						5						0																		0						5,6,7,8,9
		2	2021-08-26 10:59:59	P5.2-4			0	1				0,1,2,3,4						5						0																		0						0,1,2,3,4
		2	2021-08-26 11:04:59	P5.2-4			0					5,6,7,8,9						5						0																		0						5,6,7,8,9
		2	2021-08-26 11:09:59	P5.2-4			0					0,1,4						3						0																		0						0,1,2,3
		2	2021-08-26 11:14:59	P5.2-4			0					5,6,8						3						0																		0						5,6,7
		2	2021-08-26 11:19:59	break			0											0						0																		0
		2	2021-08-26 11:24:59	break			0											0						0																		0
		2	2021-08-26 11:29:59	P5.2-4			0											0						0																		0
		2	2021-08-26 11:34:59	P5.2-4			0											0						0																		0
		2	2021-08-26 11:39:59	P5.2-4			0											0						0																		0
		2	2021-08-26 11:44:59	P5.2-4			0											0						0																		0
		2	2021-08-26 11:49:59	P5.2-4			0											0						0																		0
		2	2021-08-26 11:54:59	P5.2-4			0											0						0																		0
		2	2021-08-26 11:59:59	P5.2-4			0											0						0																		0
		2	2021-08-26 12:04:59	P5.2-4			0					7						1						0																		0
		2	2021-08-26 12:09:59	P5.2-4			0	0				1						2						0																		0
		2	2021-08-26 12:14:59	P5.2-4			0											0						0																		0						6,7,8
		2	2021-08-26 12:19:59	break			0											0						0																		0
		2	2021-08-26 12:24:59	break			0											0						0																		0
		2	2021-08-26 12:29:59	P5.2-4			0					3.4						3						0																		0
		2	2021-08-26 12:34:59	P5.2-4			0					5						1						0																		0
		2	2021-08-26 12:39:59	P5.2-4			0											0						0																		0
		2	2021-08-26 12:44:59	P5.2-4			0											0						0																		0
		2	2021-08-26 12:49:59	P5.2-4			0					0,1,2						3						0																		0
		2	2021-08-26 12:54:59	P5.2-4			0					8						1						0																		0
		2	2021-08-26 12:59:59	P5.2-4			0											0						0																		0
		2	2021-08-26 13:04:59	P5.2-4			0					6,7,8						3						0																		0
		2	2021-08-26 13:09:59	P5.2-4			0					0.4						3						0																		0						0,1,2,4
		2	2021-08-26 13:14:59	P5.2-4			0					6						1						0																		0
		2	2021-08-26 13:19:59	break			0											0						0																		0
		2	2021-08-26 13:24:59	break			0											0						0																		0
		2	2021-08-26 13:29:59	P5.2-4			0					3						1						0																		0
		2	2021-08-26 13:34:59	P5.2-4			0					6.8						3						0																		0						6,7,8
		2	2021-08-26 13:39:59	P5.2-4			0					2						1						0																		0						1
		2	2021-08-26 13:44:59	P5.2-4			0					6,7,8						3						0																		0
		2	2021-08-26 13:49:59	P5.2-4			0											0						0																		0
		2	2021-08-26 13:54:59	P5.2-4			0					5.6						3						0		8.9																3						5,6,7,8,9
		2	2021-08-26 13:59:59	P5.2-4			0											0						0		0																1						0,1,2
		2	2021-08-26 14:04:59	P5.2-4			0											0						0																		0
		2	2021-08-26 14:09:59	P5.2-4			0											0						0																		0
		2	2021-08-26 14:14:59	P5.2-4			0					6						1						0																		0
		2	2021-08-26 14:19:59	break			0											0						0																		0
		2	2021-08-26 14:24:59	break			0											0						0																		0
		2	2021-08-26 14:29:59	P5.2-4			0											0						0																		0
		2	2021-08-26 14:34:59	P5.2-4			0					9						1						0																		0
		2	2021-08-26 14:39:59	P5.2-4			0											0						0																		0
		2	2021-08-26 14:44:59	P5.2-4			0					6						1						0																		0
		2	2021-08-26 14:49:59	P5.2-4			0					2						1						0																		0
		2	2021-08-26 14:54:59	P5.2-4			0					8.9						3						0																		0						6,7,8
		2	2021-08-26 14:59:59	P5.2-4			0					2,3,4						3						0																		0
		2	2021-08-26 15:04:59	P5.2-4			0					6						1						0																		0
		2	2021-08-26 15:09:59	P5.2-4			0					0,1,2,3,4						5						0		2																1						2.3
		2	2021-08-26 15:14:59	P5.2-4			0					5,6,7,8,9						5						0		7,8,9				8.9												6						5,6,7,8
		2	2021-08-26 15:19:59	break			0											0						0																		0
		2	2021-08-26 15:24:59	break			0											0						0																		0
		2	2021-08-26 15:29:59	P5.2-4			0					0.1						3						0		0																1
		2	2021-08-26 15:34:59	P5.2-4			0					9						1						0																		0						5
		2	2021-08-26 15:39:59	P5.2-4			0					0.1						3						0																		0
		2	2021-08-26 15:44:59	P5.2-4			0					9						1						0																		0
		2	2021-08-26 15:49:59	P5.2-4			0											0						0																		0						1
		2	2021-08-26 15:54:59	P5.2-4			0											0						0																		0
		2	2021-08-26 15:59:59	P5.2-4			0				1	2						2						0																		0
		2	2021-08-26 16:04:59	P5.2-4			0					6						1						0																		0						7,8,9
		2	2021-08-26 16:09:59	P5.2-4			0											0						0																		0
		2	2021-08-26 16:14:59	P5.2-4			0					5						1						0																		0
		2	2021-08-26 16:19:59	break			0											0						0																		0
		2	2021-08-26 16:24:59	break			0											0						0																		0
		2	2021-08-26 16:29:59	P5.2-4			0					1.2						3						0																		0
		2	2021-08-26 16:34:59	P5.2-4	1	1.2	4											0	2	2				1	8																	0
		2	2021-08-26 16:39:59	P5.2-4			0											0						0																		0
		2	2021-08-26 16:44:59	P5.2-4			0											0						0																		0
		2	2021-08-26 16:49:59	P5.2-4			0					2.4						3						0																		0
		2	2021-08-26 16:54:59	P5.2-4			0											0						0																		0
		2	2021-08-26 16:59:59	P5.2-4			0					4						1						0																		0						1,2,4
		2	2021-08-26 17:04:59	P5.2-4			0		5.6			5,6,7,8,9						8						0																		0						5,6,8,9
		2	2021-08-26 17:09:59	P5.2-4			0											0						0																		0
		2	2021-08-26 17:14:59	P5.2-4			0											0						0																		0
		2	2021-08-26 17:19:59	break			0											0						0																		0
		2	2021-08-26 17:24:59	break			0											0						0																		0
		2	2021-08-26 17:29:59	P5.2-4			0											0						0																		0
		2	2021-08-26 17:34:59	P5.2-4			0	9			9							1						0																		0
		2	2021-08-26 17:39:59	P5.2-4			0											0						0		2																1
		2	2021-08-26 17:44:59	P5.2-4			0											0						0																		0
		2	2021-08-26 17:49:59	P5.2-4			0											0						0																		0
		2	2021-08-26 17:54:59	P5.2-4			0											0						0																		0
		2	2021-08-26 17:59:59	P5.2-4			0											0						0																		0
		2	2021-08-26 18:04:59	P5.2-4			0					5,6,7						3						0																		0
		2	2021-08-26 18:09:59	P5.2-4			0					1						1						0																		0						2.3
		2	2021-08-26 18:14:59	P5.2-4			0	5				5,6,7,8						4						0																		0
		2	2021-08-26 18:19:59	break			0											0						0																		0
		2	2021-08-26 18:24:59	break			0											0						0																		0
		2	2021-08-26 18:29:59	P5.2-4			0											0						0																		0
		2	2021-08-26 18:34:59	P5.2-4			0											0						0																		0
		2	2021-08-26 18:39:59	P5.2-4			0											0						0																		0
		2	2021-08-26 18:44:59	P5.2-4			0											0						0																		0
		2	2021-08-26 18:49:59	P5.2-4			0											0						0																		0
		2	2021-08-26 18:54:59	P5.2-4			0				6,7,8,9							4						0																		0
		2	2021-08-26 18:59:59	P5.2-4			0											0						0																		0						3.4
		2	2021-08-26 19:04:59	P5.2-4			0				6	8						2						0																		0						5
		2	2021-08-26 19:09:59	P5.2-4			0					0						1						0																		0
		2	2021-08-26 19:14:59	P5.2-4			0											0						0																		0
		2	2021-08-26 19:19:59	break			0											0						0																		0
		2	2021-08-26 19:24:59	break			0											0						0																		0
		2	2021-08-26 19:29:59	P5.2-4			0											0						0																		0
		2	2021-08-26 19:34:59	P5.2-4			0											0						0																		0
		2	2021-08-26 19:39:59	P5.2-4			0											0						0																		0
		2	2021-08-26 19:44:59	P5.2-4			0											0						0																		0
		2	2021-08-26 19:49:59	P5.2-4			0											0						0																		0						3
		2	2021-08-26 19:54:59	P5.2-4			0											0						0																		0						6,7,8,9
		2	2021-08-26 19:59:59	P5.2-4			0											0						0																		0						0,1,2
		2	2021-08-26 20:04:59	P5.2-4			0											0						0																		0
		2	2021-08-26 20:09:59	P5.2-4			0											0						0																		0						0
		2	2021-08-26 20:14:59	break			0											0						0																		0
		2	2021-08-26 20:19:59	break			0											0						0																		0
		2	2021-08-26 20:24:59	break			0											0						0																		0
		2	2021-08-26 20:29:59	P5.2-4			0					0						1						0																		0
		2	2021-08-26 20:34:59	P5.2-4			0											0						0																		0
		2	2021-08-26 20:39:59	P5.2-4			0											0						0																		0
		2	2021-08-26 20:44:59	P5.2-4			0					6,7,8						3						0																		0
		2	2021-08-26 20:49:59	P5.2-4			0											0						0																		0
		2	2021-08-26 20:54:59	P5.2-4			0											0						0																		0
		2	2021-08-26 20:59:59	P5.2-4			0				3.4							3						0																		0
		2	2021-08-26 21:04:59	P5.2-4			0					6						1						0																		0						7,8,9
		2	2021-08-26 21:09:59	P5.2-4			0											0						0																		0						0,1,2
		2	2021-08-26 21:14:59	P5.2-4			0					7						1						0																		0
		2	2021-08-26 21:19:59	P5.2-4			0											0						0																		0
		2	2021-08-26 21:24:59	P5.2-4			0											0						0																		0
		2	2021-08-26 21:29:59	P5.2-4			0											0						0																		0
		2	2021-08-26 21:34:59	P5.2-4			0											0						0																		0
		2	2021-08-26 21:39:59	P5.2-4			0											0						0																		0
		2	2021-08-26 21:44:59	P5.2-4			0											0						0																		0
		2	2021-08-26 21:49:59	P5.2-4			0					1						1						0																		0
		2	2021-08-26 21:54:59	P5.2-4			0					6						1						0																		0
		2	2021-08-26 21:59:59	P5.2-4			0					3.4						3						0																		0
		2	2021-08-26 22:04:59	P5.2-4			0					9						1						0																		0						8.9
		2	2021-08-26 22:09:59	P5.2-4			0					0.4						3						0																		0						0,1,2
		2	2021-08-26 22:14:59	P5.2-4			0											0						0																		0
		2	2021-08-26 22:19:59	break			0											0						0																		0
		2	2021-08-26 22:24:59	break			0											0						0																		0
		2	2021-08-26 22:29:59	P5.2-4			0											0						0																		0
		2	2021-08-26 22:34:59	P5.2-4		9	1					6						1						0	4																	0
		2	2021-08-26 22:39:59	P5.2-4		0	1											0						0	4																	0
		2	2021-08-26 22:44:59	P5.2-4			0					6,7,8,9						4						0																		0
		2	2021-08-26 22:49:59	P5.2-4			0					0,1,2,3,4						5						0																		0						2,3,4
		2	2021-08-26 22:54:59	P5.2-4			0					5,6,7,8,9						5						0																		0						5,6,7
		2	2021-08-26 22:59:59	P5.2-4			0					0						1						0																		0						1
		2	2021-08-26 23:04:59	P5.2-4			0					7						1						0																		0
		2	2021-08-26 23:09:59	P5.2-4			0											0						0																		0
		2	2021-08-26 23:14:59	P5.2-4			0											0						0																		0						5
		2	2021-08-26 23:19:59	P5.2-4			0											0						0																		0
		2	2021-08-26 23:24:59	P5.2-4			0											0						0																		0
		2	2021-08-26 23:29:59	P5.2-4			0											0						0																		0
		2	2021-08-26 23:34:59	P5.2-4			0											0						0																		0						5.9
		2	2021-08-26 23:39:59	P5.2-4			0											0						0																		0
		2	2021-08-26 23:44:59	P5.2-4			0											0						0																		0
		2	2021-08-26 23:49:59	P5.2-4			0											0						0																		0
		2	2021-08-26 23:54:59	P5.2-4			0											0						0																		0
		2	2021-08-26 23:59:59	P5.2-4			0											0						0																		0
		2	2021-08-27 00:04:59	P5.2-4			0											0						0																		0
		2	2021-08-27 00:09:59	P5.2-4			0					2,3,4						3						0																		0
		2	2021-08-27 00:14:59	P5.2-4			0					5,6,7,8,9						5						0																		0						5,6,7,8
		2	2021-08-27 00:19:59	P5.2-4			0											0						0																		0
		2	2021-08-27 00:24:59	P5.2-4			0					7,8,9						3						0																		0
		2	2021-08-27 00:29:59	P5.2-4			0					0.1						3						0																		0
		2	2021-08-27 00:34:59	P5.2-4			0											0						0																		0
		2	2021-08-27 00:39:59	P5.2-4			0											0						0																		0
		2	2021-08-27 00:44:59	P5.2-4			0											0						0																		0
		2	2021-08-27 00:49:59	P5.2-4			0					3.4						3						0																		0						1,2,3,4
		2	2021-08-27 00:54:59	P5.2-4			0					5,6,7,8						4						0																		0						5,6,7,8
		2	2021-08-27 00:59:59	P5.2-4			0											0						0																		0						3
		2	2021-08-27 01:04:59	P5.2-4			0					6						1						0																		0
		2	2021-08-27 01:09:59	P5.2-4			0											0						0																		0
		2	2021-08-27 01:14:59	P5.2-4			0											0						0																		0
		2	2021-08-27 01:19:59	break			0											0						0																		0
		2	2021-08-27 01:24:59	break			0											0						0																		0
		2	2021-08-27 01:29:59	P5.2-4			0											0						0																		0
		2	2021-08-27 01:34:59	P5.2-4			0					7						1						0																		0
		2	2021-08-27 01:39:59	P5.2-4			0											0						0																		0
		2	2021-08-27 01:44:59	P5.2-4			0											0						0																		0
		2	2021-08-27 01:49:59	P5.2-4			0											0						0																		0
		2	2021-08-27 01:54:59	P5.2-4			0											0						0																		0						9
		2	2021-08-27 01:59:59	P5.2-4			0											0						0																		0						0.3
		2	2021-08-27 02:04:59	P5.2-4			0											0						0																		0						5
		2	2021-08-27 02:09:59	P5.2-4			0											0						0																		0
		2	2021-08-27 02:14:59	P5.2-4			0											0						0																		0
		2	2021-08-27 02:19:59	P5.2-4			0											0						0																		0
		2	2021-08-27 02:24:59	P5.2-4			0					9						1						0																		0						9
		2	2021-08-27 02:29:59	P5.2-4			0					0						1						0																		0						0
		2	2021-08-27 02:34:59	P5.2-4			0					8						1						0																		0						8
		2	2021-08-27 02:39:59	P5.2-4			0											0						0																		0
		2	2021-08-27 02:44:59	P5.2-4			0											0						0																		0
		2	2021-08-27 02:49:59	P5.2-4			0											0						0																		0
		2	2021-08-27 02:54:59	P5.2-4			0											0						0																		0
		2	2021-08-27 02:59:59	P5.2-4			0											0						0																		0
		2	2021-08-27 03:04:59	P5.2-4			0											0						0																		0
		2	2021-08-27 03:09:59	P5.2-4			0											0						0																		0
		2	2021-08-27 03:14:59	P5.2-4			0											0						0																		0
		2	2021-08-27 03:19:59	P5.2-4			0											0						0																		0
		2	2021-08-27 03:24:59	break			0											0						0																		0
		2	2021-08-27 03:29:59	P5.2-4			0											0						0																		0
		2	2021-08-27 03:34:59	P5.2-4			0											0						0																		0
		2	2021-08-27 03:39:59	P5.2-4			0											0						0																		0
		2	2021-08-27 03:44:59	P5.2-4			0											0						0																		0
		2	2021-08-27 03:49:59	P5.2-4			0											0						0																		0
		2	2021-08-27 03:54:59	P5.2-4			0											0						0																		0
		2	2021-08-27 03:59:59	P5.2-4			0											0						0																		0
		2	2021-08-27 04:04:59	P5.2-4			0											0						0																		0						8
		2	2021-08-27 04:09:59	P5.2-4			0											0						0																		0						1
		2	2021-08-27 04:14:59	P5.2-4			0											0						0																		0
		2	2021-08-27 04:19:59	break			0											0						0																		0
		2	2021-08-27 04:24:59	P5.2-4			0											0						0																		0
		2	2021-08-27 04:29:59	P5.2-4			0											0						0																		0
		2	2021-08-27 04:34:59	P5.2-4			0											0						0																		0
		2	2021-08-27 04:39:59	P5.2-4			0											0						0																		0
		2	2021-08-27 04:44:59	P5.2-4			0											0						0																		0
		2	2021-08-27 04:49:59	P5.2-4			0											0						0																		0
		2	2021-08-27 04:54:59	P5.2-4			0											0						0																		0						8
		2	2021-08-27 04:59:59	P5.2-4			0					3.4						3						0																		0						0,2,3,4
		2	2021-08-27 05:04:59	P5.2-4			0					5,6,7,8,9						5						0																		0						5,6,7,8,9
		2	2021-08-27 05:09:59	P5.2-4			0					1.2						3						0																		0						1.2
		2	2021-08-27 05:14:59	P5.2-4			0											0						0																		0						5
		2	2021-08-27 05:19:59	P5.2-4			0											0						0																		0
		2	2021-08-27 05:24:59	break			0											0						0																		0
		2	2021-08-27 05:29:59	P5.2-4			0											0						0																		0						4
		2	2021-08-27 05:34:59	P5.2-4			0											0						0																		0
		2	2021-08-27 05:39:59	P5.2-4			0											0						0																		0
		2	2021-08-27 05:44:59	P5.2-4			0											0						0																		0
		2	2021-08-27 05:49:59	P5.2-4			0											0						0																		0						1.4
		2	2021-08-27 05:54:59	P5.2-4			0											0						0																		0						5
		2	2021-08-27 05:59:59	P5.2-4			0											0						0																		0
		2	2021-08-27 06:04:59	P5.2-4			0											0						0																		0
		2	2021-08-27 06:09:59	P5.2-4			0											0						0																		0
		2	2021-08-27 06:14:59	P5.2-4			0											0						0																		0
		2	2021-08-27 06:19:59	break			0											0						0																		0
		2	2021-08-27 06:24:59	break			0											0						0																		0
		2	2021-08-27 06:29:59	P5.2-4			0											0						0																		0
		2	2021-08-27 06:34:59	P5.2-4			0					5						1						0																		0
		2	2021-08-27 06:39:59	P5.2-4			0					4						1						0																		0
		2	2021-08-27 06:44:59	P5.2-4			0				9							1						0																		0
		2	2021-08-27 06:49:59	P5.2-4			0											0						0																		0						0
		2	2021-08-27 06:54:59	P5.2-4			0											0						0																		0
		2	2021-08-27 06:59:59	P5.2-4			0											0						0																		0
		2	2021-08-27 07:04:59	P5.2-4			0											0						0																		0
		2	2021-08-27 07:09:59	P5.2-4			0											0						0																		0
		2	2021-08-27 07:14:59	P5.2-4			0											0						0																		0
		2	2021-08-27 07:19:59	break			0											0						0																		0
		2	2021-08-27 07:24:59	break			0											0						0																		0
		2	2021-08-27 07:29:59	P5.2-4			0					0						1						0																		0						0,2,4
		2	2021-08-27 07:34:59	P5.2-4			0					7						1						0																		0						5,6,8,9
		2	2021-08-27 07:39:59	P5.2-4			0											0						0																		0						1,2,3
		2	2021-08-27 07:44:59	P5.2-4			0											0						0																		0
		2	2021-08-27 07:49:59	P5.2-4			0											0						0																		0
		2	2021-08-27 07:54:59	P5.2-4			0											0						0																		0
		2	2021-08-27 07:59:59	P5.2-4			0											0						0																		0
		2	2021-08-27 08:04:59	P5.2-4			0					8.9						3						0																		0						8.9
		2	2021-08-27 08:09:59	P5.2-4			0											0						0																		0
		2	2021-08-27 08:15:00	P5.2-4			0					6						1						0																		0
		2	2021-08-27 08:20:00	break			0											0						0																		0
		2	2021-08-27 08:25:00	break			0											0						0																		0
		2	2021-08-27 08:30:00	P5.2-4			0					3						1						0		3.4																3
		2	2021-08-27 08:35:00	P5.2-4		6.7	3											0	7	5.6				4	9																	0						7,8,9
		2	2021-08-27 08:40:00	P5.2-4			0					0,1,2						3						0																		0						0
		2	2021-08-27 08:45:00	P5.2-4			0				6,7,8,9							4						0																		0
		2	2021-08-27 08:50:00	P5.2-4			0		2		0,1,3,4	3.4						8						0																		0						3.4
		2	2021-08-27 08:55:00	P5.2-4			0					8.9						3						0																		0						5,6,7,8,9
		2	2021-08-27 09:00:00	P5.2-4			0					0,2,3						3						0																		0						0,1,2,3,4
		2	2021-08-27 09:05:00	P5.2-4			0					7.9						3						0																		0						5,6,8,9
		2	2021-08-27 09:10:00	P5.2-4			0				1	0,1,2,3,4						5						0		3.4				2			2									4						0,1,3
		2	2021-08-27 09:15:00	P5.2-4			0					5,6,7,8						4						0		6																1						6,7,8
		2	2021-08-27 09:20:00	break			0											0						0																		0
		2	2021-08-27 09:25:00	break			0											0						0																		0
		2	2021-08-27 09:30:00	P5.2-4			0											0						0																		0						0,1,2,4
		2	2021-08-27 09:35:00	P5.2-4			0					3						1						0																		0
		2	2021-08-27 09:40:00	P5.2-4			0											0						0																		0
		2	2021-08-27 09:45:00	P5.2-4			0											0						0																		0						5.6
		2	2021-08-27 09:50:00	P5.2-4			0											0						0																		0
		2	2021-08-27 09:55:00	P5.2-4			0											0						0																		0
		2	2021-08-27 10:00:00	P5.2-4			0											0						0																		0
		2	2021-08-27 10:05:00	P5.2-4			0											0						0																		0
		2	2021-08-27 10:10:00	P5.2-4			0											0						0																		0
		2	2021-08-27 10:15:00	P5.2-4			0											0						0																		0
		2	2021-08-27 10:20:00	break			0											0						0																		0
		2	2021-08-27 10:25:00	break			0											0						0																		0
		2	2021-08-27 10:30:00	P5.2-4			0											0						0																		0
		2	2021-08-27 10:35:00	P5.2-4			0											0						0																		0
		2	2021-08-27 10:40:00	P5.2-4			0		1									1						0																		0
		2	2021-08-27 10:45:00	P5.2-4			0					5,6,7,8,9						5						0		5,6,7,8																4
		2	2021-08-27 10:50:00	P5.2-4			0					4						1						0																		0
		2	2021-08-27 10:55:00	P5.2-4			0											0						0																		0
		2	2021-08-27 11:00:00	P5.2-4			0		4			0,2,3						4						0																		0						2,3,4
		2	2021-08-27 11:05:00	P5.2-4			0					5,6,9						3						0																		0						7.9
		2	2021-08-27 11:10:00	P5.2-4			0					0,1,2,3						4						0		3.4																3
		2	2021-08-27 11:15:00	P5.2-4			0					5,6,7,8,9						5						0		5																1						9
		2	2021-08-27 11:20:00	break			0											0						0																		0
		2	2021-08-27 11:25:00	break			0											0						0																		0
		2	2021-08-27 11:30:00	no pat			0											0						0																		0
		2	2021-08-27 11:35:00	no pat			0											0						0																		0
		2	2021-08-27 11:40:00	no pat			0											0						0																		0
		2	2021-08-27 11:45:00	no pat			0											0						0																		0
		2	2021-08-27 11:50:00	no pat			0					2						1						0																		0
		2	2021-08-27 11:55:00	no pat			0					5.6						3						0																		0
		2	2021-08-27 12:00:00	no pat			0					0.2						3						0		1																1
		2	2021-08-27 12:05:00	no pat			0											0						0																		0
		2	2021-08-27 12:10:00	no pat			0											0						0																		0
		2	2021-08-27 12:15:00	no pat			0											0						0																		0
		2	2021-08-27 12:20:00	break			0											0						0																		0
		2	2021-08-27 12:25:00	break			0											0						0																		0
		2	2021-08-27 12:30:00	no pat			0											0						0																		0
		2	2021-08-27 12:35:00	no pat			0											0						0																		0
		2	2021-08-27 12:40:00	no pat			0											0						0																		0
		2	2021-08-27 12:45:00	no pat			0											0						0																		0
		2	2021-08-27 12:50:00	no pat			0											0						0																		0
		2	2021-08-27 12:55:00	no pat			0											0						0																		0
		2	2021-08-27 13:00:00	no pat			0											0						0																		0
		2	2021-08-27 13:05:00	no pat			0											0						0																		0
		2	2021-08-27 13:10:00	no pat			0											0						0																		0
		2	2021-08-27 13:15:00	no pat			0											0						0																		0
		2	2021-08-27 13:20:00	break			0											0						0																		0
		2	2021-08-27 13:25:00	no pat			0				5.6							3						0																		0
		2	2021-08-27 13:30:00	no pat			0											0						0																		0
		2	2021-08-27 13:35:00	no pat			0					8						1						0																		0
		2	2021-08-27 13:40:00	no pat			0											0						0																		0
		2	2021-08-27 13:45:00	no pat			0											0						0																		0
		2	2021-08-27 13:50:00	no pat			0											0						0																		0
		2	2021-08-27 13:55:00	no pat			0											0						0																		0
		2	2021-08-27 14:00:00	no pat			0											0						0																		0
		2	2021-08-27 14:05:00	no pat			0											0						0																		0
		2	2021-08-27 14:10:00	no pat			0											0						0																		0
		2	2021-08-27 14:15:00	no pat			0											0						0																		0
		2	2021-08-27 14:20:00	no pat			0											0						0																		0
		2	2021-08-27 14:25:00	break			0											0						0																		0
		2	2021-08-27 14:30:00	no pat			0											0						0																		0
		2	2021-08-27 14:35:00	no pat			0											0						0																		0
		2	2021-08-27 14:40:00	no pat			0				3							1						0																		0
		2	2021-08-27 14:45:00	no pat			0											0						0																		0
		2	2021-08-27 14:50:00	no pat			0											0						0																		0
		2	2021-08-27 14:55:00	no pat			0											0						0																		0
		2	2021-08-27 15:00:00	no pat			0											0						0																		0
		2	2021-08-27 15:05:00	no pat			0											0						0																		0
		2	2021-08-27 15:10:00	no pat			0											0						0																		0
		2	2021-08-27 15:15:00	no pat			0											0						0																		0
		2	2021-08-27 15:20:00	break			0											0						0																		0
		2	2021-08-27 15:25:00	break			0											0						0																		0
		2	2021-08-27 15:30:00	no pat			0											0						0																		0
		2	2021-08-27 15:35:00	no pat			0											0						0																		0
		2	2021-08-27 15:40:00	no pat			0					2						1						0																		0
		2	2021-08-27 15:45:00	no pat			0											0						0																		0
		2	2021-08-27 15:50:00	no pat			0											0						0																		0
		2	2021-08-27 15:55:00	no pat			0											0						0																		0
		2	2021-08-27 16:00:00	no pat			0											0						0																		0
		2	2021-08-27 16:05:00	no pat			0											0						0																		0
		2	2021-08-27 16:10:00	no pat			0											0						0																		0
		2	2021-08-27 16:15:00	no pat			0											0						0																		0
		2	2021-08-27 16:20:00	break			0											0						0																		0
		2	2021-08-27 16:25:00	break			0											0						0																		0
		2	2021-08-27 16:30:00	no pat			0											0						0																		0
		2	2021-08-27 16:35:00	no pat			0											0						0																		0
		2	2021-08-27 16:40:00	no pat			0											0						0																		0
		2	2021-08-27 16:45:00	no pat			0											0						0																		0
		2	2021-08-27 16:50:00	no pat			0					1						1						0																		0
		2	2021-08-27 16:55:00	no pat			0											0						0																		0
		2	2021-08-27 17:00:00	no pat			0											0						0																		0
		2	2021-08-27 17:05:00	no pat			0											0						0																		0
		2	2021-08-27 17:09:59	no pat			0											0						0																		0
		2	2021-08-27 17:14:59	no pat			0		8									1						0																		0
		2	2021-08-27 17:19:59	break			0											0						0																		0
		2	2021-08-27 17:24:59	break			0											0						0																		0
		2	2021-08-27 17:29:59	no pat			0											0						0																		0
		2	2021-08-27 17:34:59	no pat			0											0						0																		0
		2	2021-08-27 17:39:59	no pat			0											0						0																		0
		2	2021-08-27 17:44:59	no pat			0											0						0																		0
		2	2021-08-27 17:49:59	no pat			0											0						0																		0
		2	2021-08-27 17:54:59	no pat			0											0						0																		0
		2	2021-08-27 17:59:59	no pat			0											0						0																		0
		2	2021-08-27 18:04:59	no pat			0											0						0																		0
		2	2021-08-27 18:09:59	no pat			0											0						0																		0
		2	2021-08-27 18:14:59	no pat			0											0						0																		0
		2	2021-08-27 18:19:59	no pat			0											0						0																		0
		2	2021-08-27 18:24:59	no pat			0											0						0																		0
		2	2021-08-27 18:29:59	no pat			0											0						0																		0
		2	2021-08-27 18:34:59	no pat			0											0						0																		0
		2	2021-08-27 18:39:59	no pat			0											0						0																		0
		2	2021-08-27 18:44:59	no pat			0											0						0																		0
		2	2021-08-27 18:49:59	no pat			0											0						0																		0
		2	2021-08-27 18:54:59	no pat			0											0						0																		0
		2	2021-08-27 18:59:59	no pat			0											0						0																		0
		2	2021-08-27 19:04:59	no pat			0											0						0																		0
		2	2021-08-27 19:09:59	no pat			0											0						0																		0
		2	2021-08-27 19:14:59	no pat			0											0						0																		0
		2	2021-08-27 19:19:59	break			0											0						0																		0
		2	2021-08-27 19:24:59	break			0											0						0																		0
		2	2021-08-27 19:29:59	no pat			0											0						0																		0
		2	2021-08-27 19:34:59	no pat			0											0						0																		0
		2	2021-08-27 19:39:59	no pat			0											0						0																		0
		2	2021-08-27 19:44:59	no pat			0											0						0																		0
		2	2021-08-27 19:49:59	no pat			0											0						0																		0
		2	2021-08-27 19:54:59	no pat			0											0						0																		0
		2	2021-08-27 19:59:59	no pat			0											0						0																		0
		2	2021-08-27 20:04:59	no pat			0											0						0																		0
		2	2021-08-27 20:09:59	no pat			0											0						0																		0
		2	2021-08-27 20:14:59	no pat			0											0						0																		0
		2	2021-08-27 20:19:59	break			0											0						0																		0
		2	2021-08-27 20:24:59	break			0											0						0																		0
		2	2021-08-27 20:29:59	break			0											0						0																		0
		2	2021-08-27 20:34:59	no pat			0											0						0																		0
		2	2021-08-27 20:39:59	no pat			0											0						0																		0
		2	2021-08-27 20:44:59	no pat			0											0						0																		0
		2	2021-08-27 20:49:59	no pat			0											0						0																		0
		2	2021-08-27 20:54:59	no pat			0											0						0																		0
		2	2021-08-27 20:59:59	no pat			0											0						0																		0
		2	2021-08-27 21:04:59	no pat			0											0						0																		0
		2	2021-08-27 21:09:59	no pat			0											0						0																		0
		2	2021-08-27 21:14:59	no pat			0											0						0																		0
		2	2021-08-27 21:19:59	no pat			0					4						1						0																		0
		2	2021-08-27 21:24:59	no pat			0											0						0																		0
		2	2021-08-27 21:29:59	no pat			0											0						0																		0
		2	2021-08-27 21:34:59	no pat			0					9						1						0																		0
		2	2021-08-27 21:39:59	no pat			0											0						0																		0
		2	2021-08-27 21:44:59	no pat			0											0						0																		0
		2	2021-08-27 21:49:59	no pat			0					2						1						0																		0
		2	2021-08-27 21:54:59	no pat			0											0						0																		0
		2	2021-08-27 21:59:59	no pat			0											0						0																		0
		2	2021-08-27 22:04:59	no pat			0											0						0																		0
		2	2021-08-27 22:09:59	no pat			0											0						0																		0
		2	2021-08-27 22:14:59	no pat			0											0						0																		0
		2	2021-08-27 22:19:59	no pat			0											0						0																		0
		2	2021-08-27 22:24:59	no pat			0											0						0																		0
		2	2021-08-27 22:29:59	no pat			0											0						0																		0
		2	2021-08-27 22:34:59	no pat			0											0						0																		0
		2	2021-08-27 22:39:59	no pat			0											0						0																		0
		2	2021-08-27 22:44:59	no pat			0											0						0																		0
		2	2021-08-27 22:49:59	no pat			0											0						0																		0
		2	2021-08-27 22:54:59	no pat			0											0						0																		0
		2	2021-08-27 22:59:59	no pat			0											0						0																		0
		2	2021-08-27 23:04:59	no pat			0											0						0																		0
		2	2021-08-27 23:09:59	no pat			0											0						0																		0
		2	2021-08-27 23:14:59	no pat			0											0						0																		0
		2	2021-08-27 23:19:59	no pat			0											0						0																		0
		2	2021-08-27 23:24:59	no pat			0											0						0																		0
		2	2021-08-27 23:29:59	no pat			0											0						0																		0
		2	2021-08-27 23:34:59	no pat			0											0						0																		0
		2	2021-08-27 23:39:59	no pat			0											0						0																		0
		2	2021-08-27 23:44:59	no pat			0											0						0																		0
		2	2021-08-27 23:49:59	no pat			0											0						0																		0
		2	2021-08-27 23:54:59	no pat			0											0						0																		0
		2	2021-08-28	no pat			0											0						0																		0
		2	2021-08-28 00:04:59	no pat			0											0						0																		0
		2	2021-08-28 00:10:00	no pat			0											0						0																		0
		2	2021-08-28 00:15:00	no pat			0											0						0																		0
		2	2021-08-28 00:20:00	break			0											0						0																		0
		2	2021-08-28 00:24:59	break			0											0						0																		0
		2	2021-08-28 00:30:00	no pat			0					1						1						0																		0
		2	2021-08-28 00:35:00	no pat			0					6.7						3						0																		0
		2	2021-08-28 00:40:00	no pat			0					0						1						0																		0
		2	2021-08-28 00:45:00	no pat			0											0						0																		0
		2	2021-08-28 00:50:00	no pat			0					3.4						3						0																		0
		2	2021-08-28 00:55:00	P5.2-5			0						9					1						0																		0	4
		2	2021-08-28 01:00:00	P5.2-5			0					1,3,4	0,1,2,3,4					5						0																		0	4
		2	2021-08-28 01:05:00	P5.2-5			0				9	5,6,7,8						5						0							5,6,7,8,9											5	8
		2	2021-08-28 01:10:00	P5.2-5			0					3.4	0,1,2					6						0																		0	6
		2	2021-08-28 01:15:00	P5.2-5			0				7	5,6,8,9						5						0																		0
		2	2021-08-28 01:19:59	break			0											0						0																		0
		2	2021-08-28 01:24:59	break			0											0						0																		0
		2	2021-08-28 01:29:59	P5.2-5			0					1,2,4						3						0		0				4												2						4
		2	2021-08-28 01:34:59	P5.2-5			0					6,8,9						3						0		7				5												2						8
		2	2021-08-28 01:39:59	P5.2-5			0					1,2,3,4						4						0		0																1						1,2,4
		2	2021-08-28 01:44:59	P5.2-5			0					5						1						0						5												1						6.8
		2	2021-08-28 01:49:59	P5.2-5			0											0						0																		0
		2	2021-08-28 01:54:59	P5.2-5			0					5,7,8,9						4						0																		0
		2	2021-08-28 01:59:59	P5.2-5			0					0						1						0																		0						0,3,4
		2	2021-08-28 02:04:59	P5.2-5			0					9						1						0																		0						5,6,9
		2	2021-08-28 02:09:59	P5.2-5			0					0.1						3						0																		0						2
		2	2021-08-28 02:14:59	P5.2-5			0											0						0																		0						8
		2	2021-08-28 02:19:59	P5.2-5			0											0						0																		0
		2	2021-08-28 02:24:59	P5.2-5			0											0						0																		0						8.9
		2	2021-08-28 02:29:59	P5.2-5			0					1						1						0																		0
		2	2021-08-28 02:34:59	P5.2-5			0											0						0																		0
		2	2021-08-28 02:39:59	P5.2-5			0											0						0																		0
		2	2021-08-28 02:44:59	P5.2-5			0					8.9						3						0																		0
		2	2021-08-28 02:49:59	P5.2-5			0					0.1						3						0		0																1
		2	2021-08-28 02:54:59	P5.2-5			0											0						0																		0						6
		2	2021-08-28 02:59:59	P5.2-5			0											0						0																		0
		2	2021-08-28 03:04:59	P5.2-5			0											0						0																		0
		2	2021-08-28 03:09:59	P5.2-5			0											0						0																		0
		2	2021-08-28 03:14:59	P5.2-5			0											0						0																		0
		2	2021-08-28 03:19:59	break			0											0						0																		0
		2	2021-08-28 03:24:59	P5.2-5			0											0						0																		0
		2	2021-08-28 03:29:59	P5.2-5			0											0						0																		0						2
		2	2021-08-28 03:34:59	P5.2-5			0											0						0																		0
		2	2021-08-28 03:39:59	P5.2-5			0											0						0																		0
		2	2021-08-28 03:44:59	P5.2-5			0											0						0																		0
		2	2021-08-28 03:49:59	P5.2-5			0											0						0																		0						2.4
		2	2021-08-28 03:54:59	P5.2-5			0					5.9						3						0																		0
		2	2021-08-28 03:59:59	P5.2-5			0					0,1,2,3						4						0		4																1						0
		2	2021-08-28 04:04:59	P5.2-5			0					5,6,7						3						0		0.9																3
		2	2021-08-28 04:09:59	P5.2-5			0					4						1						0		0																1						2.4
		2	2021-08-28 04:14:59	P5.2-5			0											0						0																		0						5.7
		2	2021-08-28 04:19:59	P5.2-5			0					0,2,4						3						0																		0						1.3
		2	2021-08-28 04:24:59	P5.2-5			0											0						0																		0						5,6,7,8,9
		2	2021-08-28 04:29:59	P5.2-5			0											0						0																		0						0,1,2
		2	2021-08-28 04:34:59	P5.2-5			0											0						0																		0						9
		2	2021-08-28 04:39:59	P5.2-5			0											0						0																		0						0.1
		2	2021-08-28 04:44:59	P5.2-5			0											0						0																		0
		2	2021-08-28 04:49:59	P5.2-5			0					3						1						0																		0
		2	2021-08-28 04:54:59	P5.2-5			0											0						0																		0
		2	2021-08-28 04:59:59	P5.2-5			0											0						0																		0
		2	2021-08-28 05:04:59	P5.2-5			0											0						0																		0
		2	2021-08-28 05:09:59	P5.2-5			0					4						1						0																		0
		2	2021-08-28 05:14:59	P5.2-5			0					5,6,7						3						0																		0						7,8,9
		2	2021-08-28 05:19:59	P5.2-5			0					1.4						3						0																		0
		2	2021-08-28 05:24:59	break			0											0						0																		0
		2	2021-08-28 05:29:59	P5.2-5			0					0						1						0																		0						1.3
		2	2021-08-28 05:34:59	P5.2-5			0											0						0																		0
		2	2021-08-28 05:39:59	P5.2-5			0											0						0																		0
		2	2021-08-28 05:44:59	P5.2-5			0											0						0																		0
		2	2021-08-28 05:49:59	P5.2-5			0					3						1						0																		0						3
		2	2021-08-28 05:54:59	P5.2-5			0											0						0																		0						5
		2	2021-08-28 05:59:59	P5.2-5			0											0						0																		0
		2	2021-08-28 06:04:59	P5.2-5			0											0						0																		0
		2	2021-08-28 06:09:59	P5.2-5			0											0						0																		0
		2	2021-08-28 06:14:59	P5.2-5			0											0						0																		0
		2	2021-08-28 06:19:59	break			0											0						0																		0
		2	2021-08-28 06:24:59	break			0											0						0																		0
		2	2021-08-28 06:29:59	P5.2-5			0											0						0																		0
		2	2021-08-28 06:34:59	P5.2-5			0											0						0																		0
		2	2021-08-28 06:39:59	P5.2-5			0											0						0																		0
		2	2021-08-28 06:44:59	P5.2-5			0											0						0																		0
		2	2021-08-28 06:49:59	P5.2-5			0											0						0																		0
		2	2021-08-28 06:54:59	P5.2-5			0					9						1						0																		0
		2	2021-08-28 06:59:59	P5.2-5			0											0						0																		0
		2	2021-08-28 07:04:59	P5.2-5			0											0	8					1	3																	0
		2	2021-08-28 07:09:59	P5.2-5			0											0						0																		0
		2	2021-08-28 07:14:59	P5.2-5			0											0						0																		0						7,8,9
		2	2021-08-28 07:19:59	P5.2-5			0					1						1						0																		0				ja		0,1,2
		2	2021-08-28 07:24:59	P5.2-5			0					6,7,8,9						4						0																		0				ja
		2	2021-08-28 07:29:59	P5.2-5			0					0.1						3						0																		0						1,2,3,4
		2	2021-08-28 07:34:59	P5.2-5			0											0						0																		0						5.6
		2	2021-08-28 07:39:59	P5.2-5			0											0						0																		0
		2	2021-08-28 07:44:59	P5.2-5			0											0						0																		0
		2	2021-08-28 07:49:59	P5.2-5			0											0						0																		0
		2	2021-08-28 07:54:59	P5.2-5			0											0						0																		0
		2	2021-08-28 07:59:59	P5.2-5			0											0						0																		0
		2	2021-08-28 08:04:59	P5.2-5			0											0						0																		0
		2	2021-08-28 08:09:59	P5.2-5			0											0						0																		0						2.3
		2	2021-08-28 08:14:59	P5.2-5			0											0						0																		0						6
		2	2021-08-28 08:19:59	break			0											0						0																		0
		2	2021-08-28 08:24:59	break			0											0						0																		0
		2	2021-08-28 08:29:59	P5.2-5			0					4						1						0																		0						0,1,2,3
		2	2021-08-28 08:34:59	P5.2-5			0					5.8						3						0																		0						6,7,8,9
		2	2021-08-28 08:39:59	P5.2-5			0											0						0																		0						0.1
		2	2021-08-28 08:44:59	P5.2-5			0											0						0																		0						9
		2	2021-08-28 08:49:59	P5.2-5			0											0						0																		0						0,1,2,3,4
		2	2021-08-28 08:54:59	P5.2-5			0		9									1						0																		0						5,6,8
		2	2021-08-28 08:59:59	P5.2-5			0											0						0																		0						3.4
		2	2021-08-28 09:04:59	P5.2-5			0											0						0																		0
		2	2021-08-28 09:09:59	P5.2-5			0											0						0																		0						1.4
		2	2021-08-28 09:14:59	P5.2-5			0		8		9	8						2						0																		0						5,6,7,8
		2	2021-08-28 09:19:59	break			0											0						0																		0
		2	2021-08-28 09:24:59	break			0											0						0																		0
		2	2021-08-28 09:29:59	P5.2-5			0				0							1						0																		0						0,1,4
		2	2021-08-28 09:34:59	P5.2-5			0					6.7						3						0																		0						7,8,9
		2	2021-08-28 09:39:59	P5.2-5			0											0						0																		0						0,1,2,3,4
		2	2021-08-28 09:44:59	P5.2-5			0											0						0																		0						5.9
		2	2021-08-28 09:49:59	P5.2-5			0					4						1						0																		0						0,1,4
		2	2021-08-28 09:54:59	P5.2-5			0				5	5,6,7,8,9						5						0		6																1						5.6
		2	2021-08-28 09:59:59	P5.2-5			0					0.2						3						0		0,1,3																3						1,2,3
		2	2021-08-28 10:04:59	P5.2-5			0											0						0																		0						1
		2	2021-08-28 10:09:59	P5.2-5			0											0						0																		0
		2	2021-08-28 10:14:59	P5.2-5			0											0						0																		0
		2	2021-08-28 10:19:59	break			0											0						0																		0
		2	2021-08-28 10:24:59	break			0											0						0																		0
		2	2021-08-28 10:29:59	P5.2-5			0											0						0																		0						3.4
		2	2021-08-28 10:34:59	P5.2-5			0				8.9							3						0																		0						5,6,7,8,9
		2	2021-08-28 10:39:59	P5.2-5			0					1.3						3						0																		0						0,1,2
		2	2021-08-28 10:44:59	P5.2-5			0											0						0																		0						8.9
		2	2021-08-28 10:49:59	P5.2-5			0											0						0																		0
		2	2021-08-28 10:54:59	P5.2-5			0											0						0																		0
		2	2021-08-28 10:59:59	P5.2-5			0											0						0																		0
		2	2021-08-28 11:04:59	P5.2-5			0											0						0																		0
		2	2021-08-28 11:09:59	P5.2-5			0											0						0																		0
		2	2021-08-28 11:14:59	P5.2-5			0											0						0																		0						6,8,9
		2	2021-08-28 11:19:59	break			0											0						0																		0
		2	2021-08-28 11:24:59	break			0											0						0																		0
		2	2021-08-28 11:29:59	P5.2-5			0											0						0																		0
		2	2021-08-28 11:34:59	P5.2-5			0											0						0																		0
		2	2021-08-28 11:39:59	P5.2-5			0											0						0																		0						4
		2	2021-08-28 11:44:59	P5.2-5			0											0						0																		0						5,6,9
		2	2021-08-28 11:49:59	P5.2-5			0											0						0																		0						2,3,4
		2	2021-08-28 11:54:59	P5.2-5			0				5				9			2						0																		0						5,7,8
		2	2021-08-28 11:59:59	P5.2-5			0											0						0																		0
		2	2021-08-28 12:04:59	P5.2-5			0											0						0																		0
		2	2021-08-28 12:09:59	P5.2-5			0					2.3						3						0																		0						2
		2	2021-08-28 12:14:59	P5.2-5			0				8.9							3						0																		0						6.7
		2	2021-08-28 12:19:59	break			0											0						0																		0
		2	2021-08-28 12:24:59	break			0											0						0																		0
		2	2021-08-28 12:29:59	P5.2-5			0											0						0																		0
		2	2021-08-28 12:35:00	P5.2-5			0											0						0																		0						8
		2	2021-08-28 12:40:00	P5.2-5			0				4							1						0																		0
		2	2021-08-28 12:45:00	P5.2-5			0											0						0																		0
		2	2021-08-28 12:50:00	P5.2-5			0											0						0																		0
		2	2021-08-28 12:55:00	P5.2-5			0											0						0																		0
		2	2021-08-28 13:00:00	P5.2-5			0											0						0																		0						4
		2	2021-08-28 13:05:00	P5.2-5			0											0						0																		0						5
		2	2021-08-28 13:10:00	P5.2-5			0											0						0																		0
		2	2021-08-28 13:15:00	P5.2-5			0											0						0																		0
		2	2021-08-28 13:20:00	P5.2-5			0											0						0																		0
		2	2021-08-28 13:25:00	P5.2-5			0											0						0																		0
		2	2021-08-28 13:30:00	P5.2-5			0											0						0																		0
		2	2021-08-28 13:35:00	P5.2-5			0											0						0																		0
		2	2021-08-28 13:40:00	P5.2-5			0											0						0																		0
		2	2021-08-28 13:45:00	P5.2-5			0											0						0																		0						9
		2	2021-08-28 13:50:00	P5.2-5			0											0						0																		0						2,3,4
		2	2021-08-28 13:55:00	P5.2-5			0											0						0																		0						5,6,7,8,9
		2	2021-08-28 14:00:00	P5.2-5			0											0						0																		0						0,3,4
		2	2021-08-28 14:05:00	P5.2-5			0											0						0																		0						6,7,9
		2	2021-08-28 14:10:00	P5.2-5			0											0						0																		0						0.1
		2	2021-08-28 14:15:00	P5.2-5			0					8						1						0																		0						6.7
		2	2021-08-28 14:20:00	break			0											0						0																		0
		2	2021-08-28 14:25:00	break			0											0						0																		0
		2	2021-08-28 14:30:00	P5.2-5			0											0						0																		0
		2	2021-08-28 14:35:00	P5.2-5			0											0						0																		0
		2	2021-08-28 14:40:00	P5.2-5			0											0						0																		0
		2	2021-08-28 14:45:00	P5.2-5			0											0						0																		0						8
		2	2021-08-28 14:50:00	P5.2-5			0					2						1						0																		0						2
		2	2021-08-28 14:55:00	P5.2-5			0											0						0																		0						7,8,9
		2	2021-08-28 15:00:00	P5.2-5			0											0						0																		0						0,3,4
		2	2021-08-28 15:05:00	P5.2-5			0											0						0																		0						5.7
		2	2021-08-28 15:10:00	P5.2-5			0					1						1						0																		0						0,1,2,3,4
		2	2021-08-28 15:15:00	P5.2-5			0					9						1						0																		0						5,6,7,8
		2	2021-08-28 15:20:00	P5.2-5			0					0,1,2,3,4						5						0		1.2																3						3.4
		2	2021-08-28 15:25:00	P5.2-5			0					5,6,7,8,9						5						0																		0						5,7,8,9
		2	2021-08-28 15:30:00	P5.2-5			0					1,2,3,4						4						0		1,2,3				1,2,3												3						0,1,2,3
		2	2021-08-28 15:35:00	no pat			0					5,6,7,8,9						5						0		5																1
		2	2021-08-28 15:40:00	no pat			0					0,1,2						3						0																		0
		2	2021-08-28 15:45:00	no pat			0											0						0																		0
		2	2021-08-28 15:50:00	no pat			0											0						0																		0
		2	2021-08-28 15:55:00	no pat			0											0						0																		0
		2	2021-08-28 16:00:00	no pat			0											0						0																		0
		2	2021-08-28 16:05:00	no pat			0											0						0																		0
		2	2021-08-28 16:10:00	no pat			0											0						0																		0
		2	2021-08-28 16:15:00	no pat			0											0						0																		0
		2	2021-08-28 16:20:00	break			0											0						0																		0
		2	2021-08-28 16:25:00	break			0											0						0																		0
		2	2021-08-28 16:30:00	no pat			0											0						0																		0
		2	2021-08-28 16:35:00	no pat			0											0						0																		0
		2	2021-08-28 16:40:00	no pat			0											0						0																		0
		2	2021-08-28 16:45:00	no pat			0											0						0																		0
		2	2021-08-28 16:50:00	no pat			0											0						0																		0
		2	2021-08-28 16:55:00	no pat			0											0						0																		0
		2	2021-08-28 17:00:00	no pat			0											0						0																		0
		2	2021-08-28 17:05:00	no pat			0											0						0																		0
		2	2021-08-28 17:10:00	no pat			0											0						0																		0
		2	2021-08-28 17:15:00	no pat			0											0						0																		0
		2	2021-08-28 17:20:00	break			0											0						0																		0
		2	2021-08-28 17:25:00	break			0											0						0																		0
		2	2021-08-28 17:30:00	no pat			0											0						0																		0
		2	2021-08-28 17:35:00	no pat			0											0						0																		0
		2	2021-08-28 17:40:00	no pat			0											0						0																		0
		2	2021-08-28 17:45:00	no pat			0					5						1						0																		0
		2	2021-08-28 17:50:00	no pat			0											0						0																		0
		2	2021-08-28 17:55:00	no pat			0											0						0																		0
		2	2021-08-28 18:00:00	no pat			0											0						0																		0
		2	2021-08-28 18:05:00	no pat			0											0						0																		0
		2	2021-08-28 18:10:00	no pat			0											0						0																		0
		2	2021-08-28 18:15:00	no pat			0											0						0																		0
		2	2021-08-28 18:20:00	break			0											0						0																		0
		2	2021-08-28 18:25:00	break			0											0						0																		0
		2	2021-08-28 18:30:00	no pat			0											0						0																		0
		2	2021-08-28 18:35:00	no pat			0											0						0																		0
		2	2021-08-28 18:40:00	no pat			0											0						0																		0
		2	2021-08-28 18:45:00	no pat			0											0						0																		0
		2	2021-08-28 18:50:00	no pat			0											0						0																		0
		2	2021-08-28 18:55:00	no pat			0											0						0																		0
		2	2021-08-28 19:00:00	no pat			0											0						0																		0
		2	2021-08-28 19:05:00	no pat			0											0						0																		0
		2	2021-08-28 19:10:00	no pat			0											0						0																		0
		2	2021-08-28 19:15:00	no pat			0											0						0																		0
		2	2021-08-28 19:20:00	break			0											0						0																		0
		2	2021-08-28 19:25:00	break			0											0						0																		0
		2	2021-08-28 19:30:00	no pat			0											0						0																		0
		2	2021-08-28 19:35:00	no pat			0											0						0																		0
		2	2021-08-28 19:40:00	no pat			0											0						0																		0
		2	2021-08-28 19:45:00	no pat			0											0						0																		0
		2	2021-08-28 19:50:00	no pat			0											0						0																		0
		2	2021-08-28 19:55:00	no pat			0											0						0																		0
		2	2021-08-28 20:00:00	no pat			0											0						0																		0
		2	2021-08-28 20:05:00	no pat			0											0						0																		0
		2	2021-08-28 20:10:00	no pat			0											0						0																		0
		2	2021-08-28 20:15:00	break			0											0						0																		0
		2	2021-08-28 20:20:00	break			0											0						0																		0
		2	2021-08-28 20:25:00	break			0											0						0																		0
		2	2021-08-28 20:30:00	no pat			0											0						0																		0
		2	2021-08-28 20:35:00	no pat			0											0						0																		0
		2	2021-08-28 20:40:00	no pat			0											0						0																		0
		2	2021-08-28 20:45:00	no pat			0											0						0																		0
		2	2021-08-28 20:50:00	no pat			0											0						0																		0
		2	2021-08-28 20:55:00	no pat			0											0						0																		0
		2	2021-08-28 21:00:00	no pat			0											0						0																		0
		2	2021-08-28 21:05:00	no pat			0											0						0																		0
		2	2021-08-28 21:09:59	no pat			0											0						0																		0
		2	2021-08-28 21:14:59	no pat			0											0						0																		0
		2	2021-08-28 21:19:59	no pat			0											0						0																		0
		2	2021-08-28 21:24:59	no pat			0											0						0																		0
		2	2021-08-28 21:29:59	no pat			0											0						0																		0
		2	2021-08-28 21:34:59	no pat			0											0						0																		0
		2	2021-08-28 21:39:59	no pat			0											0						0																		0
		2	2021-08-28 21:44:59	no pat			0											0						0																		0
		2	2021-08-28 21:49:59	no pat			0											0						0																		0
		2	2021-08-28 21:54:59	no pat			0											0						0																		0
		2	2021-08-28 21:59:59	no pat			0											0						0																		0
		2	2021-08-28 22:04:59	no pat			0											0						0																		0
		2	2021-08-28 22:09:59	no pat			0											0						0																		0
		2	2021-08-28 22:14:59	no pat			0											0						0																		0
		2	2021-08-28 22:19:59	no pat			0											0						0																		0
		2	2021-08-28 22:24:59	break			0											0						0																		0
		2	2021-08-28 22:29:59	no pat			0											0						0																		0
		2	2021-08-28 22:34:59	no pat			0											0						0																		0
		2	2021-08-28 22:39:59	no pat			0											0						0																		0
		2	2021-08-28 22:44:59	no pat			0											0						0																		0
		2	2021-08-28 22:49:59	no pat			0											0						0																		0
		2	2021-08-28 22:54:59	no pat			0											0						0																		0
		2	2021-08-28 22:59:59	no pat			0											0						0																		0
		2	2021-08-28 23:04:59	no pat			0											0						0																		0
		2	2021-08-28 23:09:59	no pat			0											0						0																		0
		2	2021-08-28 23:14:59	no pat			0											0						0																		0
		2	2021-08-28 23:19:59	no pat			0											0						0																		0
		2	2021-08-28 23:24:59	break			0											0						0																		0
		2	2021-08-28 23:29:59	no pat			0											0						0																		0
		2	2021-08-28 23:34:59	no pat			0											0						0																		0
		2	2021-08-28 23:39:59	no pat			0											0						0																		0
		2	2021-08-28 23:44:59	no pat			0											0						0																		0
		2	2021-08-28 23:49:59	no pat			0											0						0																		0
		2	2021-08-28 23:54:59	no pat			0											0						0																		0
		2	2021-08-28 23:59:59	no pat			0											0						0																		0
		2	2021-08-29 00:04:59	no pat			0											0						0																		0
		2	2021-08-29 00:09:59	no pat			0											0						0																		0
		2	2021-08-29 00:14:59	no pat			0											0						0																		0
		2	2021-08-29 00:19:59	no pat			0											0						0																		0
		2	2021-08-29 00:24:59	no pat			0											0						0																		0
		2	2021-08-29 00:29:59	no pat			0											0						0																		0
		2	2021-08-29 00:34:59	no pat			0											0						0																		0
		2	2021-08-29 00:39:59	no pat			0											0						0																		0
		2	2021-08-29 00:44:59	no pat			0											0						0																		0
		2	2021-08-29 00:49:59	no pat			0											0						0																		0
		2	2021-08-29 00:54:59	no pat			0											0						0																		0
		2	2021-08-29 00:59:59	no pat			0											0						0																		0
		2	2021-08-29 01:04:59	no pat			0											0						0																		0
		2	2021-08-29 01:09:59	no pat			0											0						0																		0
		2	2021-08-29 01:14:59	no pat			0											0						0																		0
		2	2021-08-29 01:19:59	break			0											0						0																		0
		2	2021-08-29 01:24:59	break			0											0						0																		0
		2	2021-08-29 01:29:59	no pat			0											0						0																		0
		2	2021-08-29 01:34:59	no pat			0											0						0																		0
		2	2021-08-29 01:39:59	no pat			0											0						0																		0
		2	2021-08-29 01:44:59	no pat			0											0						0																		0
		2	2021-08-29 01:49:59	no pat			0											0						0																		0
		2	2021-08-29 01:54:59	no pat			0											0						0																		0
		2	2021-08-29 01:59:59	no pat			0											0						0																		0
		2	2021-08-29 02:04:59	no pat			0											0						0																		0
		2	2021-08-29 02:09:59	no pat			0											0						0																		0
		2	2021-08-29 02:14:59	no pat			0											0						0																		0
		2	2021-08-29 02:19:59	no pat			0											0						0																		0
		2	2021-08-29 02:24:59	no pat			0											0						0																		0
		2	2021-08-29 02:29:59	no pat			0											0						0																		0
		2	2021-08-29 02:34:59	no pat			0											0						0																		0
		2	2021-08-29 02:39:59	no pat			0											0						0																		0
		2	2021-08-29 02:44:59	no pat			0											0						0																		0
		2	2021-08-29 02:49:59	no pat			0											0						0																		0
		2	2021-08-29 02:54:59	no pat			0											0						0																		0
		2	2021-08-29 02:59:59	no pat			0											0						0																		0
		2	2021-08-29 03:04:59	no pat			0											0						0																		0
		2	2021-08-29 03:09:59	no pat			0											0						0																		0
		2	2021-08-29 03:14:59	no pat			0											0						0																		0
		2	2021-08-29 03:19:59	no pat			0											0						0																		0
		2	2021-08-29 03:24:59	no pat			0											0						0																		0
		2	2021-08-29 03:29:59	no pat			0											0						0																		0
		2	2021-08-29 03:34:59	no pat			0											0						0																		0
		2	2021-08-29 03:39:59	no pat			0											0						0																		0
		2	2021-08-29 03:44:59	no pat			0											0						0																		0
		2	2021-08-29 03:49:59	no pat			0											0						0																		0
		2	2021-08-29 03:54:59	no pat			0											0						0																		0
		2	2021-08-29 03:59:59	no pat			0											0						0																		0
		2	2021-08-29 04:04:59	no pat			0											0						0																		0
		2	2021-08-29 04:09:59	no pat			0											0						0																		0
		2	2021-08-29 04:14:59	no pat			0					9						1						0		9																1
		2	2021-08-29 04:19:59	no pat			0					4.5						3						0																		0
		2	2021-08-29 04:24:59	no pat			0					5						1						0																		0
		2	2021-08-29 04:29:59	no pat			0											0						0																		0
		2	2021-08-29 04:34:59	no pat			0											0						0																		0
		2	2021-08-29 04:39:59	no pat			0					4						1						0																		0
		2	2021-08-29 04:44:59	no pat			0											0						0																		0
		2	2021-08-29 04:49:59	no pat			0											0						0																		0
		2	2021-08-29 04:54:59	P5.2-6			0						6.7					3						0															8.9			3	NA
		2	2021-08-29 04:59:59	P5.2-6			0											0						0										3.4							0,1,2	6	NA
		2	2021-08-29 05:04:59	P5.2-6			0						8					1						0							6.7			5								4	NA
		2	2021-08-29 05:09:59	break			0											0						0																		0
		2	2021-08-29 05:14:59	break			0											0						0																		0
		2	2021-08-29 05:19:59	P5.2-6			0					1,2,3						3						0																		0
		2	2021-08-29 05:24:59	P5.2-6			0					6.8						3						0																		0						5,6,7
		2	2021-08-29 05:29:59	P5.2-6			0											0						0																		0						3
		2	2021-08-29 05:34:59	P5.2-6			0											0						0																		0
		2	2021-08-29 05:39:59	P5.2-6			0											0						0																		0
		2	2021-08-29 05:44:59	P5.2-6			0											0						0																		0
		2	2021-08-29 05:49:59	P5.2-6			0											0						0																		0
		2	2021-08-29 05:54:59	P5.2-6			0											0						0																		0
		2	2021-08-29 06:00:00	P5.2-6			0											0						0																		0						0.1
		2	2021-08-29 06:05:00	P5.2-6			0											0						0																		0
		2	2021-08-29 06:09:59	P5.2-6			0											0						0																		0
		2	2021-08-29 06:14:59	P5.2-6			0											0						0																		0
		2	2021-08-29 06:19:59	break			0											0						0																		0
		2	2021-08-29 06:24:59	break			0											0						0																		0
		2	2021-08-29 06:29:59	P5.2-6			0											0						0																		0
		2	2021-08-29 06:34:59	P5.2-6			0					6						1						0																		0
		2	2021-08-29 06:39:59	P5.2-6			0											0						0																		0						1.4
		2	2021-08-29 06:44:59	P5.2-6			0											0						0																		0						5
		2	2021-08-29 06:49:59	P5.2-6			0											0						0																		0
		2	2021-08-29 06:54:59	P5.2-6		9	1											0						0	2																	0
		2	2021-08-29 06:59:59	P5.2-6		0	1											0						0	2																	0
		2	2021-08-29 07:04:59	P5.2-6			0											0						0		5.6																3
		2	2021-08-29 07:09:59	P5.2-6			0					1,3,4						3						0																		0				ja		4
		2	2021-08-29 07:14:59	P5.2-6			0											0						0																		0
		2	2021-08-29 07:19:59	break			0											0						0																		0
		2	2021-08-29 07:24:59	break			0											0						0																		0
		2	2021-08-29 07:29:59	P5.2-6			0					3.4						3						0		0,1,2,3																4				ja
		2	2021-08-29 07:34:59	P5.2-6			0					5,6,7,8						4						0																		0
		2	2021-08-29 07:39:59	P5.2-6			0					3.4						3						0																		0
		2	2021-08-29 07:44:59	P5.2-6			0					5,6,7,8,9						5						0																		0
		2	2021-08-29 07:49:59	P5.2-6			0					0,1,2,3						4						0																		0
		2	2021-08-29 07:54:59	P5.2-6			0					5,6,9						3						0																		0
		2	2021-08-29 07:59:59	P5.2-6			0					3						1						0																		0						1
		2	2021-08-29 08:04:59	P5.2-6			0					7.8						3						0																		0
		2	2021-08-29 08:09:59	P5.2-6			0											0						0																		0
		2	2021-08-29 08:14:59	P5.2-6			0											0						0																		0
		2	2021-08-29 08:19:59	break			0											0						0																		0
		2	2021-08-29 08:24:59	break			0											0						0																		0
		2	2021-08-29 08:29:59	P5.2-6		4	1					0,1,2,3,4						5						0	8																	0
		2	2021-08-29 08:34:59	P5.2-6		5.6	3					7.8						3	5.6					3	8																	0
		2	2021-08-29 08:39:59	P5.2-6			0				3							1						0																		0						2
		2	2021-08-29 08:44:59	P5.2-6			0											0						0																		0
		2	2021-08-29 08:49:59	P5.2-6			0											0						0																		0
		2	2021-08-29 08:54:59	P5.2-6			0					6.7						3						0																		0
		2	2021-08-29 08:59:59	P5.2-6			0					0,1,4						3						0																		0						1,2,3,4
		2	2021-08-29 09:04:59	P5.2-6			0											0						0																		0
		2	2021-08-29 09:09:59	P5.2-6			0											0						0																		0
		2	2021-08-29 09:14:59	P5.2-6			0											0						0																		0
		2	2021-08-29 09:19:59	break			0											0						0																		0
		2	2021-08-29 09:24:59	break			0											0						0																		0
		2	2021-08-29 09:29:59	P5.2-6			0				0.1	0,1,4						6						0		0,1,2,3				3												4
		2	2021-08-29 09:34:59	P5.2-6			0					5,6,7,8,9						5						0		7,8,9				7,8,9												3
		2	2021-08-29 09:39:59	P5.2-6			0		2			0,1,2,3,4						5						0		1				2												2
		2	2021-08-29 09:44:59	P5.2-6			0					5,6,7,8,9						5						0		8.9																3
		2	2021-08-29 09:49:59	P5.2-6			0					2,3,4						3						0																		0
		2	2021-08-29 09:54:59	P5.2-6			0					5,6,7,8,9						5						0		6.9				9												4
		2	2021-08-29 09:59:59	P5.2-6			0		4			0,1,2,3,4						5						0		0.3																3
		2	2021-08-29 10:04:59	P5.2-6			0				8.9	5,6,7,8,9						8						0		5.7				5												4
		2	2021-08-29 10:09:59	P5.2-6			0				3	0,1,2,3,4						5						0		3.4																3
		2	2021-08-29 10:14:59	P5.2-6			0					5,6,8,9						4						0																		0
		2	2021-08-29 10:19:59	break			0											0						0																		0
		2	2021-08-29 10:24:59	break			0											0						0																		0
		2	2021-08-29 10:29:59	P5.2-6			0				4	0,1,2,3,4						5						0																		0
		2	2021-08-29 10:34:59	P5.2-6			0				5	5,6,7,8,9						5						0						7,8,9												3
		2	2021-08-29 10:39:59	P5.2-6			0					0,1,2,3,4						5						0		0				1,2,3			1									4
		2	2021-08-29 10:44:59	P5.2-6			0					5,6,7,8,9						5						0		5.9				6,7,8												6
		2	2021-08-29 10:49:59	P5.2-6			0		0			0,1,2,3,4						5						0																		0
		2	2021-08-29 10:54:59	P5.2-6			0					5,6,8,9						4						0		6.7																3
		2	2021-08-29 10:59:59	P5.2-6			0					0,1,2,3,4						5						0		0,1,4																3
		2	2021-08-29 11:04:59	P5.2-6			0				6.7	5,6,7,8,9						8						0		6,7,8,9				7												4
		2	2021-08-29 11:09:59	P5.2-6			0		4			0,1,2,3,4						5						0		1,2,3																3
		2	2021-08-29 11:14:59	P5.2-6			0					5,6,7,8,9						5						0		5,6,8				6												3
		2	2021-08-29 11:19:59	break			0											0						0																		0
		2	2021-08-29 11:24:59	break			0											0						0																		0
		2	2021-08-29 11:29:59	no pat			0											0						0																		0
		2	2021-08-29 11:34:59	no pat			0											0						0																		0
		2	2021-08-29 11:39:59	no pat			0											0						0																		0
		2	2021-08-29 11:44:59	no pat			0											0						0																		0
		2	2021-08-29 11:49:59	no pat			0											0						0																		0
		2	2021-08-29 11:54:59	no pat			0											0						0																		0
		2	2021-08-29 11:59:59	no pat			0											0						0																		0
		2	2021-08-29 12:04:59	no pat			0											0						0																		0
		2	2021-08-29 12:09:59	no pat			0											0						0																		0
		2	2021-08-29 12:14:59	no pat			0											0						0																		0
		2	2021-08-29 12:19:59	break			0											0						0																		0
		2	2021-08-29 12:24:59	break			0											0						0																		0
		2	2021-08-29 12:29:59	no pat			0											0						0																		0
		2	2021-08-29 12:34:59	no pat			0											0						0																		0
		2	2021-08-29 12:39:59	no pat			0				2,3,4							3						0																		0
		2	2021-08-29 12:44:59	no pat			0				6							1						0																		0
		2	2021-08-29 12:49:59	no pat			0											0						0																		0
		2	2021-08-29 12:54:59	no pat			0											0						0																		0
		2	2021-08-29 12:59:59	no pat			0											0						0																		0
		2	2021-08-29 13:04:59	no pat			0											0						0																		0
		2	2021-08-29 13:09:59	no pat			0											0						0																		0
		2	2021-08-29 13:14:59	no pat			0											0						0																		0
		2	2021-08-29 13:19:59	break			0											0						0																		0
		2	2021-08-29 13:24:59	break			0											0						0																		0
		2	2021-08-29 13:29:59	no pat			0											0						0																		0
		2	2021-08-29 13:34:59	no pat			0											0						0																		0
		2	2021-08-29 13:39:59	no pat			0											0						0																		0
		2	2021-08-29 13:44:59	no pat			0											0						0																		0
		2	2021-08-29 13:49:59	no pat			0											0						0																		0
		2	2021-08-29 13:54:59	no pat			0											0						0																		0
		2	2021-08-29 13:59:59	no pat			0											0						0																		0
		2	2021-08-29 14:04:59	no pat			0											0						0																		0
		2	2021-08-29 14:09:59	P5.2-6			0		1			1,2,4						3						0		1,3,4																3
		2	2021-08-29 14:14:59	P5.2-6			0					5,6,7,8,9						5						0		5.6																3
		2	2021-08-29 14:20:00	P5.2-6			0					0,1,2,3,4				2.3		8						0																		0
		2	2021-08-29 14:25:00	P5.2-6			0					5,6,7,8,9						5						0																		0
		2	2021-08-29 14:30:00	P5.2-6			0					0,2,3,4						4						0																		0
		2	2021-08-29 14:35:00	P5.2-6			0		9		9	5,6,9						3						0																		0						8.9
		2	2021-08-29 14:40:00	P5.2-6			0		2		0	4						3						0																		0
		2	2021-08-29 14:45:00	P5.2-6			0	9				5,6,7,8,9						5						0		8.9																3
		2	2021-08-29 14:50:00	P5.2-6			0					0,1,2,3,4						5						0		0,3,4																3
		2	2021-08-29 14:55:00	P5.2-6			0					5,6,7,8,9						5						0		5.9																3
		2	2021-08-29 15:00:00	P5.2-6			0					0,1,2,3						4						0																		0						0
		2	2021-08-29 15:05:00	P5.2-6			0				8.9	9						4						0																		0						5
		2	2021-08-29 15:10:00	P5.2-6			0				2	0,2,3,4						4						0		3.4																3
		2	2021-08-29 15:15:00	P5.2-6			0					5.8						3						0		5,6,7,8,9				7.9												8
		2	2021-08-29 15:20:00	break			0											0						0																		0
		2	2021-08-29 15:25:00	break			0											0						0																		0
		2	2021-08-29 15:30:00	P5.2-6			0				4	0,1,2,3						5						0		0,1,2,3				1,2,4												5						0
		2	2021-08-29 15:35:00	P5.2-6			0					5,6,8						3						0		5,6,7,8,9				6.7												8						8
		2	2021-08-29 15:40:00	P5.2-6			0					0,1,2,3,4						5						0		0.3																3						4
		2	2021-08-29 15:45:00	P5.2-6			0					5,6,8						3						0																		0
		2	2021-08-29 15:50:00	P5.2-6			0					1,2,3						3						0																		0						2.3
		2	2021-08-29 15:55:00	P5.2-6			0					9						1						0																		0						7.8
		2	2021-08-29 16:00:00	P5.2-6			0					0,2,3,4						4						0		3.4																3						2
		2	2021-08-29 16:05:00	P5.2-6			0					5,6,7,8,9						5						0		8																1						6
		2	2021-08-29 16:10:00	P5.2-6			0					0,1,2,3,4						5						0																		0
		2	2021-08-29 16:15:00	P5.2-6			0				5	5,6,8						3						0																		0
		2	2021-08-29 16:20:00	break			0											0						0																		0
		2	2021-08-29 16:25:00	break			0											0						0																		0
		2	2021-08-29 16:30:00	P5.2-6			0					4						1						0																		0						0
		2	2021-08-29 16:35:00	P5.2-6			0					9						1						0																		0
		2	2021-08-29 16:40:00	P5.2-6			0					0,1,4						3						0		4																1						0.2
		2	2021-08-29 16:45:00	P5.2-6			0					5,6,8,9						4						0		5,6,7																3						8
		2	2021-08-29 16:50:00	P5.2-6			0					0						1						0																		0
		2	2021-08-29 16:55:00	P5.2-6			0					5						1						0																		0
		2	2021-08-29 17:00:00	P5.2-6			0					0						1						0																		0
		2	2021-08-29 17:05:00	P5.2-6			0											0						0																		0
		2	2021-08-29 17:10:00	P5.2-6			0											0						0																		0
		2	2021-08-29 17:15:00	P5.2-6			0		9			8.9						4						0		7,8,9																3						9
		2	2021-08-29 17:20:00	break			0											0						0																		0
		2	2021-08-29 17:25:00	break			0											0						0																		0
		2	2021-08-29 17:30:00	P5.2-6			0				0							1						0																		0						2.3
		2	2021-08-29 17:35:00	P5.2-6			0					6						1						0																		0						5
		2	2021-08-29 17:40:00	P5.2-6			0											0						0																		0
		2	2021-08-29 17:45:00	P5.2-6			0											0						0																		0
		2	2021-08-29 17:50:00	P5.2-6			0											0						0																		0
		2	2021-08-29 17:55:00	P5.2-6			0											0						0																		0
		2	2021-08-29 18:00:00	P5.2-6			0											0						0																		0						4
		2	2021-08-29 18:05:00	P5.2-6			0											0						0																		0						6.7
		2	2021-08-29 18:10:00	P5.2-6			0					1						1						0																		0
		2	2021-08-29 18:15:00	P5.2-6			0											0						0																		0
		2	2021-08-29 18:20:00	break			0											0						0																		0
		2	2021-08-29 18:25:00	break			0											0						0																		0
		2	2021-08-29 18:30:00	P5.2-6			0					4						1						0																		0						3.4
		2	2021-08-29 18:35:00	P5.2-6			0											0						0																		0						5
		2	2021-08-29 18:40:00	P5.2-6			0											0						0																		0
		2	2021-08-29 18:45:00	P5.2-6			0											0						0																		0
		2	2021-08-29 18:50:00	P5.2-6			0					1						1						0																		0
		2	2021-08-29 18:55:00	P5.2-6			0					9						1						0																		0						8
		2	2021-08-29 19:00:00	P5.2-6			0					2						1						0		1																1						0,1,2,3
		2	2021-08-29 19:05:00	P5.2-6			0											0						0																		0						5.6
		2	2021-08-29 19:10:00	P5.2-6			0											0						0																		0
		2	2021-08-29 19:15:00	P5.2-6			0											0						0																		0
		2	2021-08-29 19:20:00	break			0											0						0																		0
		2	2021-08-29 19:25:00	break			0											0						0																		0
		2	2021-08-29 19:30:00	P5.2-6			0											0						0																		0
		2	2021-08-29 19:35:00	P5.2-6			0											0						0																		0						5
		2	2021-08-29 19:40:00	P5.2-6			0											0						0																		0
		2	2021-08-29 19:45:00	P5.2-6			0											0						0																		0
		2	2021-08-29 19:50:00	P5.2-6			0											0						0																		0
		2	2021-08-29 19:55:00	P5.2-6			0											0						0																		0						8.9
		2	2021-08-29 20:00:00	P5.2-6			0											0						0																		0						0,1,2
		2	2021-08-29 20:05:00	P5.2-6			0				8							1						0																		0
		2	2021-08-29 20:10:00	P5.2-6			0					1,2,4						3						0																		0						4
		2	2021-08-29 20:15:00	break			0											0						0																		0
		2	2021-08-29 20:20:00	break			0											0						0																		0
		2	2021-08-29 20:25:00	break			0											0						0																		0
		2	2021-08-29 20:30:00	P5.2-6			0		3		3							1						0																		0
		2	2021-08-29 20:35:00	P5.2-6			0											0						0																		0
		2	2021-08-29 20:40:00	P5.2-6		2.3	3											0						0	5																	0
		2	2021-08-29 20:45:00	P5.2-6			0					9						1						0																		0
		2	2021-08-29 20:50:00	P5.2-6			0					2						1						0																		0
		2	2021-08-29 20:55:00	P5.2-6			0											0						0																		0						8.9
		2	2021-08-29 21:00:00	P5.2-6			0											0						0																		0
		2	2021-08-29 21:05:00	P5.2-6			0											0						0																		0
		2	2021-08-29 21:10:00	P5.2-6			0											0						0																		0
		2	2021-08-29 21:15:00	P5.2-6			0											0						0																		0
		2	2021-08-29 21:20:00	break			0											0						0																		0
		2	2021-08-29 21:25:00	P5.2-6			0											0						0																		0						8.9
		2	2021-08-29 21:30:00	P5.2-6			0					0,1,2,3,4						5						0																		0						0
		2	2021-08-29 21:35:00	P5.2-6			0					5,6,8,9						4						0																		0
		2	2021-08-29 21:40:00	P5.2-6			0											0						0																		0
		2	2021-08-29 21:45:00	P5.2-6			0											0						0																		0
		2	2021-08-29 21:50:00	P5.2-6			0											0						0																		0
		2	2021-08-29 21:55:00	P5.2-6			0											0						0																		0
		2	2021-08-29 22:00:00	P5.2-6			0											0						0																		0						2.3
		2	2021-08-29 22:05:00	P5.2-6			0					5,6,7						3						0																		0
		2	2021-08-29 22:10:00	P5.2-6			0											0						0																		0
		2	2021-08-29 22:15:00	P5.2-6			0											0						0																		0
		2	2021-08-29 22:20:00	P5.2-6			0											0						0																		0
		2	2021-08-29 22:25:00	P5.2-6			0											0						0																		0
		2	2021-08-29 22:30:00	P5.2-6			0											0						0																		0						0
		2	2021-08-29 22:35:00	P5.2-6			0					8						1						0																		0				ja
		2	2021-08-29 22:40:00	P5.2-6			0											0						0																		0
		2	2021-08-29 22:45:00	P5.2-6			0											0						0																		0
		2	2021-08-29 22:50:00	P5.2-6			0					0,1,2,3,4						5						0																		0						2,3,4
		2	2021-08-29 22:55:00	P5.2-6			0					5,6,7,8,9						5						0																		0						5
		2	2021-08-29 22:59:59	P5.2-6			0											0						0																		0
		2	2021-08-29 23:04:59	P5.2-6			0											0						0																		0
		2	2021-08-29 23:09:59	P5.2-6			0					1						1						0																		0
		2	2021-08-29 23:14:59	P5.2-6			0											0						0																		0
		2	2021-08-29 23:19:59	P5.2-6			0					3						1						0																		0
		2	2021-08-29 23:24:59	P5.2-6			0											0						0																		0
		2	2021-08-29 23:29:59	P5.2-6			0											0						0																		0						4
		2	2021-08-29 23:34:59	P5.2-6			0											0						0																		0						5
		2	2021-08-29 23:39:59	P5.2-6			0					4						1						0																		0
		2	2021-08-29 23:44:59	P5.2-6			0											0						0																		0
		2	2021-08-29 23:49:59	P5.2-6			0											0						0																		0
		2	2021-08-29 23:54:59	P5.2-6			0											0						0																		0
		2	2021-08-29 23:59:59	P5.2-6			0											0						0																		0
		2	2021-08-30 00:04:59	P5.2-6			0											0						0																		0
		2	2021-08-30 00:10:00	P5.2-6			0											0						0																		0						3.4
		2	2021-08-30 00:15:00	P5.2-6			0											0						0																		0
		2	2021-08-30 00:19:59	break			0											0						0																		0
		2	2021-08-30 00:24:59	break			0											0						0																		0
		2	2021-08-30 00:29:59	P5.2-6			0											0						0																		0
		2	2021-08-30 00:34:59	P5.2-6			0											0						0																		0
		2	2021-08-30 00:39:59	P5.2-6			0											0						0																		0
		2	2021-08-30 00:44:59	P5.2-6			0											0						0																		0
		2	2021-08-30 00:49:59	P5.2-6			0											0						0																		0						3.4
		2	2021-08-30 00:54:59	P5.2-6			0					8						1						0																		0						5.6
		2	2021-08-30 00:59:59	P5.2-6			0											0						0																		0
		2	2021-08-30 01:04:59	P5.2-6			0											0						0																		0
		2	2021-08-30 01:09:59	P5.2-6			0											0						0																		0
		2	2021-08-30 01:14:59	P5.2-6			0											0						0																		0
		2	2021-08-30 01:19:59	break			0											0						0																		0
		2	2021-08-30 01:24:59	break			0											0						0																		0
		2	2021-08-30 01:29:59	P5.2-6			0											0						0																		0
		2	2021-08-30 01:34:59	P5.2-6			0											0						0																		0						9
		2	2021-08-30 01:39:59	P5.2-6			0					1						1						0																		0						0
		2	2021-08-30 01:44:59	P5.2-6			0					9						1						0																		0
		2	2021-08-30 01:49:59	P5.2-6			0					0						1						0																		0
		2	2021-08-30 01:54:59	P5.2-6			0											0						0																		0
		2	2021-08-30 01:59:59	P5.2-6			0											0						0																		0
		2	2021-08-30 02:04:59	P5.2-6			0											0						0																		0
		2	2021-08-30 02:09:59	P5.2-6			0											0						0																		0
		2	2021-08-30 02:14:59	P5.2-6			0											0						0																		0
		2	2021-08-30 02:19:59	P5.2-6			0											0						0																		0
		2	2021-08-30 02:24:59	P5.2-6			0											0						0																		0
		2	2021-08-30 02:29:59	P5.2-6			0											0						0																		0
		2	2021-08-30 02:34:59	P5.2-6			0											0						0																		0
		2	2021-08-30 02:39:59	P5.2-6			0					3						1						0																		0
		2	2021-08-30 02:44:59	P5.2-6			0											0						0																		0						9
		2	2021-08-30 02:49:59	P5.2-6			0											0						0																		0						0,1,2
		2	2021-08-30 02:54:59	P5.2-6			0											0						0																		0
		2	2021-08-30 02:59:59	P5.2-6			0											0						0																		0
		2	2021-08-30 03:04:59	P5.2-6			0											0						0																		0
		2	2021-08-30 03:09:59	P5.2-6			0											0						0																		0
		2	2021-08-30 03:14:59	P5.2-6			0											0						0																		0						8
		2	2021-08-30 03:19:59	P5.2-6			0											0						0																		0
		2	2021-08-30 03:24:59	break			0											0						0																		0
		2	2021-08-30 03:29:59	P5.2-6			0											0						0																		0
		2	2021-08-30 03:34:59	P5.2-6			0											0						0																		0
		2	2021-08-30 03:39:59	P5.2-6			0											0						0																		0
		2	2021-08-30 03:44:59	P5.2-6			0											0						0																		0
		2	2021-08-30 03:49:59	P5.2-6			0											0						0																		0
		2	2021-08-30 03:54:59	P5.2-6			0											0						0																		0
		2	2021-08-30 03:59:59	P5.2-6			0											0						0																		0						2
		2	2021-08-30 04:04:59	P5.2-6			0											0						0																		0
		2	2021-08-30 04:09:59	P5.2-6			0											0						0																		0
		2	2021-08-30 04:14:59	P5.2-6			0											0						0																		0
		2	2021-08-30 04:19:59	P5.2-6			0											0						0																		0
		2	2021-08-30 04:24:59	P5.2-6			0											0						0																		0
		2	2021-08-30 04:29:59	P5.2-6			0											0						0																		0
		2	2021-08-30 04:34:59	P5.2-6			0											0						0																		0
		2	2021-08-30 04:39:59	P5.2-6			0											0						0																		0
		2	2021-08-30 04:44:59	P5.2-6			0											0						0																		0
		2	2021-08-30 04:49:59	P5.2-6			0											0						0																		0
		2	2021-08-30 04:54:59	P5.2-6			0											0						0																		0
		2	2021-08-30 04:59:59	P5.2-6			0											0						0																		0						4
		2	2021-08-30 05:04:59	P5.2-6			0											0						0																		0						5.6
		2	2021-08-30 05:09:59	P5.2-6			0											0						0																		0
		2	2021-08-30 05:14:59	P5.2-6			0											0						0																		0
		2	2021-08-30 05:19:59	P5.2-6			0											0						0																		0
		2	2021-08-30 05:24:59	P5.2-6			0											0						0																		0
		2	2021-08-30 05:29:59	P5.2-6			0											0						0																		0
		2	2021-08-30 05:34:59	P5.2-6			0											0						0																		0
		2	2021-08-30 05:39:59	P5.2-6			0											0						0																		0
		2	2021-08-30 05:44:59	P5.2-6			0											0						0																		0
		2	2021-08-30 05:49:59	P5.2-6			0											0						0																		0
		2	2021-08-30 05:54:59	P5.2-6			0											0						0																		0
		2	2021-08-30 05:59:59	P5.2-6			0											0						0																		0						1.2
		2	2021-08-30 06:04:59	P5.2-6			0					8						1						0																		0						7,8,9
		2	2021-08-30 06:09:59	P5.2-6			0											0						0																		0						0,1,2,3
		2	2021-08-30 06:14:59	P5.2-6			0											0						0																		0						6.7
		2	2021-08-30 06:19:59	break			0											0						0																		0
		2	2021-08-30 06:24:59	break			0											0						0																		0
		2	2021-08-30 06:29:59	P5.2-6			0											0						0																		0						3
		2	2021-08-30 06:34:59	P5.2-6			0											0						0																		0
		2	2021-08-30 06:39:59	P5.2-6			0					0						1						0																		0
		2	2021-08-30 06:44:59	P5.2-6			0											0						0																		0
		2	2021-08-30 06:49:59	P5.2-6			0											0						0																		0
		2	2021-08-30 06:54:59	P5.2-6			0											0						0																		0
		2	2021-08-30 06:59:59	P5.2-6			0											0						0																		0
		2	2021-08-30 07:04:59	P5.2-6		9	1					9						1						0	3																	0
		2	2021-08-30 07:09:59	P5.2-6			0											0						0																		0
[truncated: 78 more rows]
[truncated: 110 more columns]

## Sheet: Observation Data B1 Breaks Excl
FORMELN VALUES							group 1											group 2						group 3																		group 4
Zahlen	O's						Sum (min)											Sum (min)						Sum (min)																		Sum (min)
0	0				A1. Verbal
					Staff talking		Staff talking											Staff talking						Staff talking																		Staff talking
					1-2 people		1-2 people											1-2 people	=< 3 people					=< 3 people																		=< 3 people						with staff
					During ward round		During ward round	Out of ward round			On the phone							Out of ward round	During ward round					During ward round		Out of ward round																Out of ward round
		bed	time	patient	S (Round)	SS (Round)	S (Round), SS (Round)	Shout	S	E	S-Phone	SS			SPh	SE	EE	Shout, S, E, SS, SPh, SE, EE	SSS (Round)	SSSS (Round)	5S (Round)	6S (Round)	7S (Round)	SSS (Round), SSSS (Round), 5S (Round), 6S (Round), 7S (Round)	Amount people attend ward round	SSS			SSPh	SSSS			5S			6S		7S		8S		SSS, SSPh, SSSS, 5S, 6S, 7S, 8S						SPat	PhPat
					Visite P	Visite PP		Ruf	P	E	PTelefon	PP	Pat_Eintritt PP	Transport_PP	PPh	PE	EE		Visite PPP	Visite PPPP	Visite 5 Ps	Visite 6 Ps	Visite 7 Ps		Visite ( ) max Anzahl Personen anwesend	PPP	Pat_Eintritt PPP	Transport_PPP	PPPh	PPPP	Pat_Eintritt PPPP	Transport_PPPP	5 Ps	Pat_Eintritt_ 5Ps	Transport_5Ps	6 Ps	Pat_Eintritt_ 6Ps	7Ps	Pat_Eintritt_ 7Ps	8Ps	Pat_Eintritt_ 8Ps		Pat_Eintritt ( ) max Anzahl Personen anwesend	Pat_Wieder-Eintritt ( )	Transport ( )	SW ja	Teaching ja/nein	PPat	PatPh
		1	2021-08-23 09:15:00	no pat			0					7						1						0																		0
		1	2021-08-23 09:20:00	break
		1	2021-08-23 09:25:00	break
		1	2021-08-23 09:30:00	no pat			0											0						0																		0
		1	2021-08-23 09:35:00	no pat			0											0						0																		0
		1	2021-08-23 09:40:00	no pat			0											0						0																		0
		1	2021-08-23 09:45:00	no pat			0											0						0																		0
		1	2021-08-23 09:50:00	no pat			0											0						0																		0
		1	2021-08-23 09:55:00	no pat			0					7.8						3						0																		0
		1	2021-08-23 10:00:00	no pat			0					1.2						3						0																		0
		1	2021-08-23 10:05:00	no pat			0				8	6						2						0																		0
		1	2021-08-23 10:10:00	no pat			0											0						0																		0
		1	2021-08-23 10:15:00	no pat			0					6						1						0																		0
		1	2021-08-23 10:20:00	break
		1	2021-08-23 10:25:00	break
		1	2021-08-23 10:30:00	no pat			0				3.4	1						4						0																		0
		1	2021-08-23 10:35:00	no pat			0				5							1						0																		0
		1	2021-08-23 10:40:00	no pat			0											0						0																		0
		1	2021-08-23 10:45:00	no pat			0											0						0																		0
		1	2021-08-23 10:50:00	no pat			0											0						0																		0
		1	2021-08-23 10:55:00	no pat			0											0						0																		0
		1	2021-08-23 11:00:00	no pat			0										3	1						0																		0
		1	2021-08-23 11:05:00	no pat			0											0						0																		0
		1	2021-08-23 11:10:00	no pat			0											0						0																		0
		1	2021-08-23 11:15:00	no pat			0											0						0																		0
		1	2021-08-23 11:20:00	break
		1	2021-08-23 11:25:00	break
		1	2021-08-23 11:30:00	no pat			0					2,3,4						3						0																		0
		1	2021-08-23 11:35:00	no pat			0											0						0																		0
		1	2021-08-23 11:40:00	no pat			0											0						0																		0
		1	2021-08-23 11:45:00	no pat			0											0						0																		0
		1	2021-08-23 11:50:00	no pat			0											0						0																		0
		1	2021-08-23 11:55:00	no pat			0											0						0																		0
		1	2021-08-23 12:00:00	no pat			0											0						0																		0
		1	2021-08-23 12:05:00	no pat			0					7.9						3						0		8.9																3
		1	2021-08-23 12:10:00	no pat			0					0.1						3						0																		0
		1	2021-08-23 12:15:00	no pat			0					9						1						0																		0
		1	2021-08-23 12:20:00	break
		1	2021-08-23 12:25:00	break
		1	2021-08-23 12:30:00	no pat			0											0						0																		0
		1	2021-08-23 12:35:00	no pat			0											0						0																		0
		1	2021-08-23 12:40:00	no pat			0											0						0																		0
		1	2021-08-23 12:45:00	no pat			0											0						0																		0
		1	2021-08-23 12:50:00	no pat			0					0						1						0																		0
		1	2021-08-23 12:55:00	no pat			0											0						0																		0
		1	2021-08-23 13:00:00	no pat			0					2						1						0																		0
		1	2021-08-23 13:05:00	no pat			0					6						1						0																		0
		1	2021-08-23 13:10:00	no pat			0											0						0																		0
		1	2021-08-23 13:15:00	no pat			0					7,8,9						3						0																		0
		1	2021-08-23 13:20:00	break
		1	2021-08-23 13:25:00	break
		1	2021-08-23 13:30:00	P5.1-1			0	1										1						0		0,1,2,3,4				3												5
		1	2021-08-23 13:35:00	P5.1-1			0					9						1						0						5,6,7												3
		1	2021-08-23 13:40:00	P5.1-1			0					0						1						0		0.3				1,2,3												6
		1	2021-08-23 13:45:00	P5.1-1			0					5,6,7,8,9						5						0		7.8																3
		1	2021-08-23 13:50:00	P5.1-1			0					0,1,2,3,4						5						0		2																1
		1	2021-08-23 13:55:00	P5.1-1			0					5.6						3						0																		0
		1	2021-08-23 14:00:00	P5.1-1			0					0.2						3						0																		0
		1	2021-08-23 14:05:00	P5.1-1			0											0						0																		0
		1	2021-08-23 14:10:00	P5.1-1			0				3							1						0																		0
		1	2021-08-23 14:15:00	P5.1-1			0				5.6	6.7						6						0																		0
		1	2021-08-23 14:20:00	break
		1	2021-08-23 14:25:00	break
		1	2021-08-23 14:30:00	P5.1-1			0				2	3.4						4						0																		0
		1	2021-08-23 14:35:00	P5.1-1			0					7,8,9						3						0																		0
		1	2021-08-23 14:40:00	P5.1-1			0				1,2,3,4	0,2,3						5						0		1																1
		1	2021-08-23 14:45:00	P5.1-1			0				5.6	6,7,9						6						0																		0						6,7,8
		1	2021-08-23 14:50:00	P5.1-1			0					0.1						3						0																		0
		1	2021-08-23 14:55:00	P5.1-1			0					5						1						0																		0						7.8
		1	2021-08-23 15:00:00	P5.1-1			0					0,1,2,3,4						5						0																		0
		1	2021-08-23 15:05:00	P5.1-1			0					5,6,7,8,9						5						0																		0						9
		1	2021-08-23 15:10:00	P5.1-1			0					0.2						3						0																		0
		1	2021-08-23 15:15:00	P5.1-1			0					6,7,8,9						4						0																		0						6,7,8,9
		1	2021-08-23 15:20:00	break
		1	2021-08-23 15:25:00	break
		1	2021-08-23 15:30:00	P5.1-1			0					0						1						0																		0						2.3
		1	2021-08-23 15:35:00	P5.1-1			0					7						1						0																		0
		1	2021-08-23 15:40:00	P5.1-1			0					0						1						0																		0
		1	2021-08-23 15:45:00	P5.1-1			0											0						0																		0
		1	2021-08-23 15:50:00	P5.1-1			0											0						0																		0
		1	2021-08-23 15:55:00	P5.1-1			0					7						1						0																		0
		1	2021-08-23 16:00:00	P5.1-1			0											0						0																		0
		1	2021-08-23 16:05:00	P5.1-1			0					7.9						3						0																		0
		1	2021-08-23 16:10:00	P5.1-1			0					0.4						3						0																		0
		1	2021-08-23 16:15:00	P5.1-1			0					5.7						3						0																		0
		1	2021-08-23 16:20:00	break
		1	2021-08-23 16:25:00	break
		1	2021-08-23 16:30:00	P5.1-1			0					0.1						3						0																		0
		1	2021-08-23 16:35:00	P5.1-1			0				6							1						0																		0
		1	2021-08-23 16:40:00	P5.1-1		O	1											0						0	8																	0
		1	2021-08-23 16:45:00	P5.1-1		5,6,7	3					8.9						3						0	8					7												1						8
		1	2021-08-23 16:50:00	P5.1-1			0											0						0																		0						0,1,2
		1	2021-08-23 16:55:00	P5.1-1			0					7.9						3						0																		0						5,6,7,9
		1	2021-08-23 17:00:00	P5.1-1			0					2.3				1,2,3		6						0																		0						1,3,4
		1	2021-08-23 17:05:00	P5.1-1			0											0						0																		0						5.6
		1	2021-08-23 17:10:00	P5.1-1			0											0						0																		0
		1	2021-08-23 17:15:00	P5.1-1			0					6.7						3						0																		0
		1	2021-08-23 17:20:00	break
		1	2021-08-23 17:25:00	break
		1	2021-08-23 17:30:00	P5.1-1			0					4						1						0		4																1
		1	2021-08-23 17:35:00	P5.1-1			0					5,6,8,9						4						0		7																1						8.9
		1	2021-08-23 17:40:00	P5.1-1			0											0						0																		0
		1	2021-08-23 17:45:00	P5.1-1			0					8.9						3						0																		0
		1	2021-08-23 17:50:00	P5.1-1			0					2						1						0																		0
		1	2021-08-23 17:55:00	P5.1-1			0											0						0																		0
		1	2021-08-23 18:00:00	P5.1-1			0					1						1						0																		0						4
		1	2021-08-23 18:05:00	P5.1-1			0					9						1						0																		0
		1	2021-08-23 18:10:00	P5.1-1			0					3						1						0																		0
		1	2021-08-23 18:15:00	P5.1-1			0											0						0																		0
		1	2021-08-23 18:20:00	break
		1	2021-08-23 18:25:00	break
		1	2021-08-23 18:30:00	P5.1-1			0				0,1,4	0,1,4						3						0		3																1						1.2
		1	2021-08-23 18:35:00	P5.1-1			0				5,6,7	6,8,9						5						0		7																1						5
		1	2021-08-23 18:40:00	P5.1-1			0					0,1,4						3						0		2.3				3												4
		1	2021-08-23 18:45:00	P5.1-1			0					5.6						3						0		5																1
		1	2021-08-23 18:50:00	P5.1-1			0					0,2,3,4						4						0																		0						0.2
		1	2021-08-23 18:55:00	P5.1-1			0					5.6						3						0		5																1
		1	2021-08-23 19:00:00	P5.1-1			0					1,2,4						3						0																		0
		1	2021-08-23 19:05:00	P5.1-1			0					5						1						0																		0						5.6
		1	2021-08-23 19:10:00	P5.1-1			0											0						0																		0
		1	2021-08-23 19:15:00	P5.1-1			0											0						0																		0
		1	2021-08-23 19:20:00	break
		1	2021-08-23 19:25:00	break
		1	2021-08-23 19:30:00	P5.1-1			0											0						0																		0
		1	2021-08-23 19:35:00	P5.1-1			0											0						0																		0
		1	2021-08-23 19:40:00	P5.1-1			0											0						0																		0
		1	2021-08-23 19:45:00	P5.1-1			0											0						0																		0						9
		1	2021-08-23 19:50:00	P5.1-1			0											0						0																		0						0
		1	2021-08-23 19:55:00	P5.1-1			0											0						0																		0
		1	2021-08-23 20:00:00	P5.1-1			0											0						0																		0
		1	2021-08-23 20:05:00	P5.1-1			0											0						0																		0
		1	2021-08-23 20:10:00	P5.1-1			0											0						0																		0
		1	2021-08-23 20:15:00	P5.1-1			0											0						0																		0						9
		1	2021-08-23 20:20:00	break
		1	2021-08-23 20:25:00	break
		1	2021-08-23 20:30:00	break
		1	2021-08-23 20:35:00	break
		1	2021-08-23 20:40:00	P5.1-1			0											0						0																		0						1,2,4
		1	2021-08-23 20:45:00	P5.1-1			0											0						0																		0
		1	2021-08-23 20:50:00	P5.1-1			0					3						1						0																		0						2
		1	2021-08-23 20:55:00	P5.1-1			0					7,8,9						3						0																		0						7,8,9
		1	2021-08-23 21:00:00	P5.1-1			0					0,1,2,3,4						5						0																		0						0.1
		1	2021-08-23 21:05:00	P5.1-1			0					9						1						0																		0
		1	2021-08-23 21:10:00	P5.1-1			0					0.1						3						0																		0
		1	2021-08-23 21:15:00	P5.1-1			0					6,7,8						3						0																		0
		1	2021-08-23 21:20:00	P5.1-1 no break			0					4						1						0																		0
		1	2021-08-23 21:25:00	P5.1-1 no break			0					9						1						0																		0
		1	2021-08-23 21:30:00	P5.1-1			0					0.2						3						0																		0						4
		1	2021-08-23 21:35:00	P5.1-1			0					9						1						0																		0
		1	2021-08-23 21:40:00	P5.1-1			0					0,1,2,3,4						5						0																		0
		1	2021-08-23 21:45:00	P5.1-1			0					8						1						0																		0
		1	2021-08-23 21:50:00	P5.1-1			0											0						0																		0						2,3,4
		1	2021-08-23 21:55:00	P5.1-1			0					6,7,8						3						0																		0						5,8,9
		1	2021-08-23 22:00:00	P5.1-1			0					1.3						3						0																		0						1,3,4
		1	2021-08-23 22:05:00	P5.1-1			0					9						1						0																		0						5
		1	2021-08-23 22:10:00	P5.1-1			0					0,1,2,3						4						0		1																1
		1	2021-08-23 22:15:00	P5.1-1			0											0						0																		0						6
		1	2021-08-23 22:20:00	break
		1	2021-08-23 22:25:00	break
		1	2021-08-23 22:30:00	P5.1-1			0					2						1						0																		0						3
		1	2021-08-23 22:35:00	P5.1-1		6,7,8	3											0						0	4																	0						7,8,9
		1	2021-08-23 22:40:00	P5.1-1			0					0,1,2,3,4						5						0																		0						0,2,3,4
		1	2021-08-23 22:45:00	P5.1-1			0					5,7,8,9						4						0																		0				ja		5,8,9
		1	2021-08-23 22:50:00	P5.1-1			0					0,1,2,3,4						5						0																		0				ja		0.1
		1	2021-08-23 22:55:00	P5.1-1			0											0						0																		0						9
		1	2021-08-23 23:00:00	P5.1-1			0					1.2						3						0																		0
		1	2021-08-23 23:05:00	P5.1-1			0					5						1						0																		0						8.9
		1	2021-08-23 23:10:00	P5.1-1			0											0						0																		0						0,1,2
		1	2021-08-23 23:15:00	P5.1-1			0					7						1						0		7																1						9
		1	2021-08-23 23:20:00	break
		1	2021-08-23 23:25:00	break
		1	2021-08-23 23:30:00	P5.1-1			0											0						0																		0						0,2,3,4
		1	2021-08-23 23:35:00	P5.1-1			0					6,7,8,9						4						0																		0
		1	2021-08-23 23:40:00	P5.1-1			0					0						1						0																		0
		1	2021-08-23 23:45:00	P5.1-1			0											0						0																		0
		1	2021-08-23 23:50:00	P5.1-1			0					4						1						0																		0						1
		1	2021-08-23 23:55:00	P5.1-1			0											0						0																		0
		1	2021-08-24 00:00:00	P5.1-1			0											0						0																		0
		1	2021-08-24 00:05:00	P5.1-1			0											0						0																		0
		1	2021-08-24 00:10:00	P5.1-1			0											0						0																		0
		1	2021-08-24 00:15:00	P5.1-1			0					1						1						0																		0
		1	2021-08-24 00:20:00	break
		1	2021-08-24 00:25:00	break
		1	2021-08-24 00:30:00	P5.1-1			0					1						1						0																		0
		1	2021-08-24 00:35:00	P5.1-1			0											0						0																		0
		1	2021-08-24 00:40:00	P5.1-1			0											0						0																		0
		1	2021-08-24 00:45:00	P5.1-1			0											0						0																		0
		1	2021-08-24 00:50:00	P5.1-1			0											0						0																		0
		1	2021-08-24 00:55:00	P5.1-1			0	O				8.9						4						0																		0
		1	2021-08-24 01:00:00	P5.1-1			0					0,1,2,3,4						5						0		0.4																3						4
		1	2021-08-24 01:05:00	P5.1-1			0											0						0																		0						5.6
		1	2021-08-24 01:10:00	P5.1-1			0											0						0																		0
		1	2021-08-24 01:15:00	P5.1-1			0											0						0																		0
		1	2021-08-24 01:20:00	break
		1	2021-08-24 01:25:00	break
		1	2021-08-24 01:30:00	P5.1-1			0					1,2,3						3						0																		0						4
		1	2021-08-24 01:35:00	P5.1-1			0					9						1						0		9																1						5.6
		1	2021-08-24 01:40:00	P5.1-1			0											0						0		0,1,2,3,4				1												5
		1	2021-08-24 01:45:00	P5.1-1			0					6.7						3						0		5																1						5
		1	2021-08-24 01:50:00	P5.1-1			0											0						0		2																1
		1	2021-08-24 01:55:00	P5.1-1			0											0						0																		0
		1	2021-08-24 02:00:00	P5.1-1			0											0						0																		0						4
		1	2021-08-24 02:05:00	P5.1-1			0					5,6,8						3						0																		0
		1	2021-08-24 02:10:00	P5.1-1			0					1.4						3						0																		0
		1	2021-08-24 02:15:00	P5.1-1			0					5.6						3						0																		0					ja	7
		1	2021-08-24 02:20:00	break
		1	2021-08-24 02:25:00	break
		1	2021-08-24 02:30:00	P5.1-1			0											0						0																		0
		1	2021-08-24 02:35:00	P5.1-1			0					8						1						0																		0
		1	2021-08-24 02:40:00	P5.1-1			0											0						0																		0
		1	2021-08-24 02:45:00	P5.1-1			0											0						0																		0
		1	2021-08-24 02:50:00	P5.1-1			0											0						0																		0
		1	2021-08-24 02:55:00	P5.1-1			0					6						1						0																		0
		1	2021-08-24 03:00:00	P5.1-1			0											0						0																		0
		1	2021-08-24 03:05:00	P5.1-1			0					9						1						0																		0
		1	2021-08-24 03:10:00	P5.1-1			0				4	0,1,2,3						5						0		4																1
		1	2021-08-24 03:15:00	P5.1-1			0					5,6,8						3						0																		0
		1	2021-08-24 03:20:00	break
		1	2021-08-24 03:25:00	break
		1	2021-08-24 03:30:00	P5.1-1			0					0.2						3						0																		0						3.4
		1	2021-08-24 03:35:00	P5.1-1			0					8						1						0																		0
		1	2021-08-24 03:40:00	P5.1-1			0					3						1						0																		0						0.1
		1	2021-08-24 03:45:00	P5.1-1			0											0						0		7.8																3
		1	2021-08-24 03:50:00	P5.1-1			0											0						0																		0
		1	2021-08-24 03:55:00	P5.1-1			0											0						0																		0
		1	2021-08-24 04:00:00	P5.1-1			0											0						0																		0
		1	2021-08-24 04:05:00	P5.1-1			0					8.9						3						0																		0
		1	2021-08-24 04:10:00	P5.1-1			0					2						1						0		4																1
		1	2021-08-24 04:15:00	P5.1-1			0					5.8						3						0		5,6,7																3
		1	2021-08-24 04:20:00	break
		1	2021-08-24 04:25:00	break
		1	2021-08-24 04:30:00	P5.1-1			0					2.3						3						0																		0
		1	2021-08-24 04:35:00	P5.1-1			0					9						1						0																		0
		1	2021-08-24 04:40:00	P5.1-1			0					0,1,2,4						4						0		2																1						0,1,2,3,4
		1	2021-08-24 04:45:00	P5.1-1			0					6,7,8,9						4						0		8																1						5.9
		1	2021-08-24 04:50:00	P5.1-1			0					0.4						3						0																		0						1,2,3,4
		1	2021-08-24 04:55:00	P5.1-1			0					7						1						0																		0						5,8,9
		1	2021-08-24 05:00:00	P5.1-1			0											0						0																		0						0,1,2,3,4
		1	2021-08-24 05:05:00	P5.1-1			0					9						1						0																		0						6
		1	2021-08-24 05:10:00	P5.1-1			0					0,1,2,3,4						5						0																		0
		1	2021-08-24 05:15:00	P5.1-1			0					5,6,7,8,9						5						0																		0
		1	2021-08-24 05:20:00	break
		1	2021-08-24 05:25:00	break
		1	2021-08-24 05:30:00	P5.1-1			0					2,3,4						3						0																		0						3
		1	2021-08-24 05:35:00	P5.1-1			0											0						0																		0						5,6,7,8,9
		1	2021-08-24 05:40:00	P5.1-1			0					2.3						3						0																		0						0,1,3
		1	2021-08-24 05:45:00	P5.1-1			0											0						0																		0
		1	2021-08-24 05:50:00	P5.1-1			0					3						1						0		3																1
		1	2021-08-24 05:55:00	P5.1-1			0											0						0																		0
		1	2021-08-24 06:00:00	P5.1-1			0					1.3						3						0		0																1
		1	2021-08-24 06:05:00	P5.1-1			0					7.9						3						0																		0
		1	2021-08-24 06:10:00	P5.1-1			0					2						1						0																		0
		1	2021-08-24 06:15:00	P5.1-1			0					5,6,7,8,9						5						0		9																1					ja
		1	2021-08-24 06:20:00	break
		1	2021-08-24 06:25:00	break
		1	2021-08-24 06:30:00	P5.1-1			0					0,1,2,3						4						0		2																1					ja
		1	2021-08-24 06:35:00	P5.1-1			0											0						0																		0
		1	2021-08-24 06:40:00	P5.1-1			0											0						0																		0
		1	2021-08-24 06:45:00	P5.1-1			0					9						1						0																		0
		1	2021-08-24 06:50:00	P5.1-1			0											0						0																		0
		1	2021-08-24 06:55:00	P5.1-1			0											0						0																		0
		1	2021-08-24 07:00:00	P5.1-1			0											0						0																		0
		1	2021-08-24 07:05:00	P5.1-1			0					7.8						3						0																		0						7,8,9
		1	2021-08-24 07:10:00	P5.1-1			0											0	3.4					3	3																	0						0.1
		1	2021-08-24 07:15:00	P5.1-1			0											0						0																		0
		1	2021-08-24 07:20:00	break
		1	2021-08-24 07:25:00	break
		1	2021-08-24 07:30:00	P5.1-1			0					3.4						3						0		4																1						0,1,2,3
		1	2021-08-24 07:35:00	P5.1-1			0					6						1						0		5.6																3
		1	2021-08-24 07:40:00	P5.1-1			0											0						0		2,3,4																3						2.3
		1	2021-08-24 07:45:00	P5.1-1			0											0						0		5,6,7,8,9																5
		1	2021-08-24 07:50:00	P5.1-1			0					0.1						3						0						0												1						2.4
		1	2021-08-24 07:55:00	P5.1-1			0					8						1						0																		0						5
		1	2021-08-24 08:00:00	P5.1-1			0					4						1	3.4		2			4	8	4																1
		1	2021-08-24 08:05:00	P5.1-1			0											0						0																		0
		1	2021-08-24 08:10:00	P5.1-1			0					0,1,2						3						0																		0
		1	2021-08-24 08:15:00	P5.1-1			0											0						0																		0
		1	2021-08-24 08:20:00	break
		1	2021-08-24 08:25:00	break
		1	2021-08-24 08:30:00	P5.1-1			0					0.1						3						0																		0
		1	2021-08-24 08:35:00	P5.1-1			0											0						0																		0						5
		1	2021-08-24 08:40:00	P5.1-1			0					1						1						0																		0						3
		1	2021-08-24 08:45:00	P5.1-1			0					6.7						3						0		7,8,9																3						9
		1	2021-08-24 08:50:00	P5.1-1			0				0	0,2,3,4						4						0		0.1																3						1.3
		1	2021-08-24 08:55:00	P5.1-1			0				6.7	5.6						6						0																		0						5
		1	2021-08-24 09:00:00	P5.1-1			0					3.4						3						0																		0						3.4
		1	2021-08-24 09:05:00	P5.1-1			0				8	7						2						0																		0						5,6,9
		1	2021-08-24 09:10:00	P5.1-1			0				0	0,1,2						3						0																		0						0,2,4
		1	2021-08-24 09:15:00	P5.1-1			0				7	7,8,9						3						0																		0						5,6,8
		1	2021-08-24 09:20:00	break
		1	2021-08-24 09:25:00	break
		1	2021-08-24 09:30:00	P5.1-1			0									0		1						0																		0
		1	2021-08-24 09:35:00	P5.1-1			0					5						1						0																		0
		1	2021-08-24 09:40:00	P5.1-1			0											0						0																		0
		1	2021-08-24 09:45:00	P5.1-1			0											0						0																		0
		1	2021-08-24 09:50:00	P5.1-1			0											0						0																		0
		1	2021-08-24 09:55:00	P5.1-1			0											0						0																		0
		1	2021-08-24 10:00:00	P5.1-1			0											0						0																		0
		1	2021-08-24 10:05:00	P5.1-1			0											0						0																		0
		1	2021-08-24 10:10:00	P5.1-1			0					1						1						0																		0
		1	2021-08-24 10:15:00	P5.1-1			0											0						0																		0
		1	2021-08-24 10:20:00	break
		1	2021-08-24 10:25:00	break
		1	2021-08-24 10:30:00	P5.1-1			0					1						1						0		3.4																3
		1	2021-08-24 10:35:00	P5.1-1			0											0						0		5,6,7,8																4
		1	2021-08-24 10:40:00	P5.1-1			0				1							1						0																		0
		1	2021-08-24 10:45:00	P5.1-1			0					8.9						3						0																		0
		1	2021-08-24 10:50:00	P5.1-1			0					4						1						0																		0
		1	2021-08-24 10:55:00	P5.1-1			0											0						0																		0
		1	2021-08-24 11:00:00	break
		1	2021-08-24 11:05:00	P5.1-1			0											0						0																		0
		1	2021-08-24 11:10:00	P5.1-1			0											0						0																		0
		1	2021-08-24 11:15:00	P5.1-1			0											0						0																		0
		1	2021-08-24 11:20:00	break
		1	2021-08-24 11:25:00	break
		1	2021-08-24 11:30:00	P5.1-1			0											0						0																		0
		1	2021-08-24 11:35:00	P5.1-1			0											0						0																		0
		1	2021-08-24 11:40:00	P5.1-1			0											0						0																		0
		1	2021-08-24 11:45:00	P5.1-1			0					6						1						0																		0
		1	2021-08-24 11:50:00	P5.1-1			0											0						0																		0
		1	2021-08-24 11:55:00	P5.1-1			0											0						0																		0
		1	2021-08-24 12:00:00	P5.1-1			0											0						0																		0
		1	2021-08-24 12:05:00	P5.1-1			0											0						0																		0
		1	2021-08-24 12:10:00	P5.1-1			0					3						1						0																		0
		1	2021-08-24 12:15:00	P5.1-1			0					7,8,9						3						0																		0
		1	2021-08-24 12:20:00	P5.1-1 no break			0					0.4						3						0																		0
		1	2021-08-24 12:25:00	break
		1	2021-08-24 12:30:00	P5.1-1			0					0,1,2,3						4						0																		0
		1	2021-08-24 12:35:00	P5.1-1			0					5.6						3						0		7,8,9																3						6.7
		1	2021-08-24 12:40:00	P5.1-1			0					2.3						3						0																		0
		1	2021-08-24 12:45:00	P5.1-1			0											0						0																		0
		1	2021-08-24 12:50:00	P5.1-1			0					2						1						0																		0
		1	2021-08-24 12:55:00	P5.1-1			0											0						0																		0
		1	2021-08-24 13:00:00	P5.1-1			0											0						0																		0
		1	2021-08-24 13:05:00	P5.1-1			0											0						0																		0
		1	2021-08-24 13:10:00	P5.1-1			0	0										1						0																		0
		1	2021-08-24 13:15:00	P5.1-1			0											0						0																		0
		1	2021-08-24 13:20:00	break
		1	2021-08-24 13:25:00	break
		1	2021-08-24 13:30:00	P5.1-1			0											0						0																		0
		1	2021-08-24 13:35:00	P5.1-1			0											0						0																		0
		1	2021-08-24 13:40:00	P5.1-1			0											0						0																		0						2.3
		1	2021-08-24 13:45:00	P5.1-1			0					6,7,8						3						0																		0
		1	2021-08-24 13:50:00	P5.1-1			0					0,3,4						3						0																		0						2
		1	2021-08-24 13:55:00	P5.1-1			0				9	6						2						0																		0
		1	2021-08-24 14:00:00	P5.1-1			0				0	3.4						4						0																		0						4
		1	2021-08-24 14:05:00	P5.1-1			0					5,6,7,8						4						0																		0
		1	2021-08-24 14:10:00	P5.1-1			0											0						0																		0
		1	2021-08-24 14:15:00	P5.1-1			0					8.9						3						0																		0
		1	2021-08-24 14:20:00	break
		1	2021-08-24 14:25:00	break
		1	2021-08-24 14:30:00	P5.1-1			0					0.1						3						0		0																1
		1	2021-08-24 14:35:00	P5.1-1			0											0						0																		0
		1	2021-08-24 14:40:00	P5.1-1			0					4						1						0																		0
		1	2021-08-24 14:45:00	P5.1-1			0											0						0																		0
		1	2021-08-24 14:50:00	P5.1-1			0					0						1						0																		0
		1	2021-08-24 14:55:00	P5.1-1			0											0						0																		0
		1	2021-08-24 15:00:00	P5.1-1			0											0						0																		0
		1	2021-08-24 15:05:00	P5.1-1			0					9						1						0		9																1
		1	2021-08-24 15:10:00	P5.1-1			0					0,1,2,3						4						0		0.2																3						0
		1	2021-08-24 15:15:00	P5.1-1			0								5			1						0																		0
		1	2021-08-24 15:20:00	break
		1	2021-08-24 15:25:00	break
		1	2021-08-24 15:30:00	P5.1-1			0					0,1,2,3,4						5						0		4																1
		1	2021-08-24 15:35:00	P5.1-1			0					7,8,9						3						0		6				7												2
		1	2021-08-24 15:40:00	P5.1-1			0					0						1						0						0,1,2,3,4												5
		1	2021-08-24 15:45:00	P5.1-1			0					5,7,9						3						0		5,7,9				5,6,7												4
		1	2021-08-24 15:50:00	P5.1-1			0					0						1						0		0,1,2,3,4																5
		1	2021-08-24 15:55:00	P5.1-1			0					5,6,7,8						4						0		9				9												1
		1	2021-08-24 16:00:00	P5.1-1			0					2,3,4						3						0		0.1																0
		1	2021-08-24 16:05:00	P5.1-1			0					5,6,7,9						4						0		6,7,8				6.8												6
		1	2021-08-24 16:10:00	P5.1-1			0	3			3	0,1,2,3,4						5						0		3																1
		1	2021-08-24 16:15:00	P5.1-1			0					5,6,7,8						4						0		8.9																3
		1	2021-08-24 16:20:00	break
		1	2021-08-24 16:25:00	break
		1	2021-08-24 16:30:00	P5.1-1			0											0						0																		0
		1	2021-08-24 16:35:00	P5.1-1			0		5									1						0																		0
		1	2021-08-24 16:40:00	P5.1-1			0											0						0																		0
		1	2021-08-24 16:45:00	P5.1-1			0					5.6						3						0																		0
		1	2021-08-24 16:50:00	P5.1-1			0											0	3.4					3	5																	0
		1	2021-08-24 16:55:00	P5.1-1			0					5,6,7,8						4						0																		0
		1	2021-08-24 17:00:00	P5.1-1			0					0						1						0																		0
		1	2021-08-24 17:05:00	P5.1-1			0											0						0																		0
		1	2021-08-24 17:10:00	P5.1-1			0											0						0																		0
		1	2021-08-24 17:15:00	P5.1-1			0					7.9						3						0																		0
		1	2021-08-24 17:20:00	break
		1	2021-08-24 17:25:00	break
		1	2021-08-24 17:30:00	P5.1-1			0											0						0																		0
		1	2021-08-24 17:35:00	P5.1-1			0											0						0																		0
		1	2021-08-24 17:40:00	P5.1-1			0											0						0																		0
		1	2021-08-24 17:45:00	P5.1-1			0											0						0																		0
		1	2021-08-24 17:50:00	P5.1-1			0											0						0																		0
		1	2021-08-24 17:55:00	P5.1-1			0					9						1						0																		0
		1	2021-08-24 18:00:00	P5.1-1			0											0						0																		0
		1	2021-08-24 18:05:00	P5.1-1			0											0						0																		0
		1	2021-08-24 18:10:00	P5.1-1			0											0						0																		0
		1	2021-08-24 18:15:00	P5.1-1			0					7.8						3						0		9																1
		1	2021-08-24 18:20:00	break
		1	2021-08-24 18:25:00	break
		1	2021-08-24 18:30:00	P5.1-1			0											0						0																		0
		1	2021-08-24 18:35:00	P5.1-1			0											0						0																		0
		1	2021-08-24 18:40:00	P5.1-1			0	3										1						0																		0
		1	2021-08-24 18:45:00	P5.1-1			0											0						0																		0						7
		1	2021-08-24 18:50:00	P5.1-1			0											0						0																		0						2,3,4
		1	2021-08-24 18:55:00	P5.1-1			0					6.7						3						0																		0
		1	2021-08-24 19:00:00	P5.1-1			0				0,1,2,3	4						5						0																		0
		1	2021-08-24 19:05:00	P5.1-1			0	8										1						0		8																1
		1	2021-08-24 19:10:00	P5.1-1			0					2,3,4						3						0																		0						0
		1	2021-08-24 19:15:00	P5.1-1			0					6,7,9						3						0																		0						5,6,8,9
		1	2021-08-24 19:20:00	break
		1	2021-08-24 19:25:00	break
		1	2021-08-24 19:30:00	P5.1-1			0					1,2,3,4						4						0																		0						3
		1	2021-08-24 19:35:00	P5.1-1			0					5,7,8,9						4						0		8																1						6,7,9
		1	2021-08-24 19:40:00	P5.1-1			0											0						0																		0						3.4
		1	2021-08-24 19:45:00	P5.1-1			0											0						0																		0						7
		1	2021-08-24 19:50:00	P5.1-1			0					3.4						3						0																		0						4
		1	2021-08-24 19:55:00	P5.1-1			0					5						1						0																		0						6,7,8
		1	2021-08-24 20:00:00	P5.1-1			0					2,3,4						3						0																		0						3.4
		1	2021-08-24 20:05:00	P5.1-1			0					5						1						0						6												1						5
		1	2021-08-24 20:10:00	P5.1-1			0											0						0																		0
		1	2021-08-24 20:15:00	P5.1-1			0											0						0																		0
		1	2021-08-24 20:20:00	break
		1	2021-08-24 20:25:00	break
		1	2021-08-24 20:30:00	break
		1	2021-08-24 20:35:00	P5.1-1			0				9	8						2						0																		0
		1	2021-08-24 20:40:00	P5.1-1			0				0,1,2	2.3						6						0																		0
		1	2021-08-24 20:45:00	P5.1-1			0					6,7,8,9						4						0																		0
		1	2021-08-24 20:50:00	P5.1-1			0					1,2,3,4						4						0																		0
		1	2021-08-24 20:55:00	P5.1-1			0					9						1						0																		0						9
		1	2021-08-24 21:00:00	P5.1-1			0											0						0																		0						0
		1	2021-08-24 21:05:00	P5.1-1			0					8.9						3						0																		0
		1	2021-08-24 21:10:00	P5.1-1			0					0.1						3						0																		0
		1	2021-08-24 21:15:00	P5.1-1			0					6,7,8						3						0		7																1						9
		1	2021-08-24 21:20:00	P5.1-1 no break			0					0,2,3,4						4						0																		0
		1	2021-08-24 21:25:00	break
		1	2021-08-24 21:30:00	P5.1-1			0					1						1						0																		0
		1	2021-08-24 21:35:00	P5.1-1			0					9						1						0																		0						7
		1	2021-08-24 21:40:00	P5.1-1			0											0						0																		0						1
		1	2021-08-24 21:45:00	P5.1-1			0					6.9						3						0																		0						7.8
		1	2021-08-24 21:50:00	P5.1-1			0											0						0																		0						0,1,2
		1	2021-08-24 21:55:00	P5.1-1			0					7						1						0																		0
		1	2021-08-24 22:00:00	P5.1-1			0					0,3,4						3						0																		0						1
		1	2021-08-24 22:05:00	P5.1-1			0					5.6						3						0																		0
		1	2021-08-24 22:10:00	P5.1-1			0											0						0																		0						0,1,2
		1	2021-08-24 22:15:00	P5.1-1			0					8.9						3						0																		0						9
		1	2021-08-24 22:20:00	break
		1	2021-08-24 22:25:00	break
		1	2021-08-24 22:30:00	P5.1-1		4	1				1	1						1						0	4																	0
		1	2021-08-24 22:35:00	P5.1-1		5.6	3					6.7						3						0	4																	0				ja		7
		1	2021-08-24 22:40:00	P5.1-1			0					0,1,2,3						4						0																		0
		1	2021-08-24 22:45:00	P5.1-1			0					5,6,7,8						4						0																		0
		1	2021-08-24 22:50:00	P5.1-1			0					0,1,2,3,4						5						0						2												1
		1	2021-08-24 22:55:00	P5.1-1			0					5.7						3						0		5,6,7																3						7
		1	2021-08-24 23:00:00	P5.1-1			0											0						0																		0
		1	2021-08-24 23:05:00	P5.1-1			0					8						1						0																		0
		1	2021-08-24 23:10:00	P5.1-1			0					2.4						3						0																		0						2.3
		1	2021-08-24 23:15:00	P5.1-1			0											0						0																		0						5,6,7
		1	2021-08-24 23:20:00	break
		1	2021-08-24 23:25:00	break
		1	2021-08-24 23:30:00	P5.1-1			0											0						0																		0
		1	2021-08-24 23:35:00	P5.1-1			0					7						1						0																		0
		1	2021-08-24 23:40:00	P5.1-1			0					2						1						0																		0						1,2,3
		1	2021-08-24 23:45:00	P5.1-1			0					5.7						3						0																		0						5,6,7,8
		1	2021-08-24 23:50:00	P5.1-1			0					0.4						3						0																		0						1,2,3,4
		1	2021-08-24 23:55:00	P5.1-1			0											0						0																		0						5,6,7,9
		1	2021-08-25 00:00:00	P5.1-1			0											0						0																		0						2.4
		1	2021-08-25 00:05:00	P5.1-1			0					9						1						0																		0						5,6,7,8,9
		1	2021-08-25 00:10:00	P5.1-1			0											0						0																		0						1,2,4
		1	2021-08-25 00:15:00	P5.1-1			0					7,8,9						3						0																		0						5.8
		1	2021-08-25 00:20:00	break
		1	2021-08-25 00:25:00	break
		1	2021-08-25 00:30:00	P5.1-1			0					4						1						0																		0
		1	2021-08-25 00:35:00	P5.1-1			0					5,6,7,8						4						0																		0
		1	2021-08-25 00:40:00	P5.1-1			0					0						1						0																		0
		1	2021-08-25 00:45:00	P5.1-1			0					8.9						3						0																		0
		1	2021-08-25 00:50:00	P5.1-1			0					0						1						0																		0
		1	2021-08-25 00:55:00	P5.1-1			0											0						0																		0
		1	2021-08-25 01:00:00	P5.1-1			0					4						1						0																		0					ja
		1	2021-08-25 01:05:00	P5.1-1			0											0						0																		0
		1	2021-08-25 01:10:00	P5.1-1			0					2.3						3						0																		0					ja
		1	2021-08-25 01:15:00	P5.1-1			0					5,6,7,8						4						0																		0
		1	2021-08-25 01:20:00	break
		1	2021-08-25 01:25:00	break
		1	2021-08-25 01:30:00	P5.1-1			0											0						0																		0
		1	2021-08-25 01:35:00	P5.1-1			0											0						0																		0						7
		1	2021-08-25 01:40:00	P5.1-1			0					0						1						0																		0
		1	2021-08-25 01:45:00	P5.1-1			0											0						0																		0
		1	2021-08-25 01:50:00	P5.1-1			0					1						1						0																		0
		1	2021-08-25 01:55:00	P5.1-1			0					5,6,7						3						0																		0
		1	2021-08-25 02:00:00	P5.1-1			0					2.3						3						0																		0
		1	2021-08-25 02:05:00	P5.1-1			0											0						0																		0
		1	2021-08-25 02:10:00	P5.1-1			0											0						0																		0
		1	2021-08-25 02:15:00	P5.1-1			0											0						0																		0
		1	2021-08-25 02:20:00	break
		1	2021-08-25 02:25:00	break
		1	2021-08-25 02:30:00	P5.1-1			0											0						0																		0
		1	2021-08-25 02:35:00	P5.1-1			0					9						1						0																		0
		1	2021-08-25 02:40:00	P5.1-1			0											0						0																		0
		1	2021-08-25 02:45:00	P5.1-1			0					7,8,9						3						0																		0
		1	2021-08-25 02:50:00	P5.1-1			0					0,1,4						3						0																		0						3.4
		1	2021-08-25 02:55:00	P5.1-1			0					9						1						0																		0						8
		1	2021-08-25 03:00:00	P5.1-1			0											0						0																		0
		1	2021-08-25 03:05:00	P5.1-1			0											0						0																		0
		1	2021-08-25 03:10:00	P5.1-1			0											0						0																		0
		1	2021-08-25 03:15:00	P5.1-1			0					6,7						2						0																		0
		1	2021-08-25 03:20:00	break
		1	2021-08-25 03:25:00	break
		1	2021-08-25 03:30:00	P5.1-1			0											0						0																		0						4
		1	2021-08-25 03:35:00	P5.1-1			0											0						0																		0						5
		1	2021-08-25 03:40:00	P5.1-1			0											0						0																		0
		1	2021-08-25 03:45:00	P5.1-1			0											0						0																		0						9
		1	2021-08-25 03:50:00	P5.1-1			0											0						0																		0
		1	2021-08-25 03:55:00	P5.1-1			0											0						0																		0
		1	2021-08-25 04:00:00	P5.1-1			0											0						0																		0
		1	2021-08-25 04:05:00	P5.1-1			0											0						0																		0
		1	2021-08-25 04:10:00	P5.1-1			0											0						0																		0
		1	2021-08-25 04:15:00	P5.1-1			0											0						0																		0
		1	2021-08-25 04:20:00	break
		1	2021-08-25 04:25:00	break
		1	2021-08-25 04:30:00	P5.1-1			0											0						0																		0
		1	2021-08-25 04:35:00	P5.1-1			0											0						0																		0
		1	2021-08-25 04:40:00	P5.1-1			0											0						0																		0
		1	2021-08-25 04:45:00	P5.1-1			0											0						0																		0
		1	2021-08-25 04:50:00	P5.1-1			0											0						0																		0
		1	2021-08-25 04:55:00	P5.1-1			0											0						0																		0
		1	2021-08-25 05:00:00	P5.1-1			0											0						0																		0
		1	2021-08-25 05:05:00	P5.1-1			0											0						0																		0
		1	2021-08-25 05:10:00	P5.1-1			0					3						1						0																		0
		1	2021-08-25 05:15:00	P5.1-1			0											0						0																		0
		1	2021-08-25 05:20:00	break
		1	2021-08-25 05:25:00	break
		1	2021-08-25 05:30:00	P5.1-1			0											0						0																		0
		1	2021-08-25 05:35:00	P5.1-1			0											0						0																		0
		1	2021-08-25 05:40:00	P5.1-1			0											0						0																		0
		1	2021-08-25 05:45:00	P5.1-1			0											0						0																		0
		1	2021-08-25 05:49:59	P5.1-1			0					1						1						0																		0
		1	2021-08-25 05:54:59	P5.1-1			0											0						0																		0
		1	2021-08-25 05:59:59	P5.1-1			0											0						0																		0
		1	2021-08-25 06:04:59	P5.1-1			0											0						0																		0
		1	2021-08-25 06:09:59	P5.1-1			0											0						0																		0
		1	2021-08-25 06:14:59	P5.1-1			0					5,6,7,8						4						0																		0
		1	2021-08-25 06:19:59	break
		1	2021-08-25 06:24:59	break
		1	2021-08-25 06:29:59	P5.1-1			0					0.4						3						0																		0
		1	2021-08-25 06:34:59	P5.1-1			0											0						0																		0
		1	2021-08-25 06:39:59	P5.1-1			0					0						1						0																		0
		1	2021-08-25 06:44:59	P5.1-1			0											0						0																		0						5,6,8,9
		1	2021-08-25 06:49:59	P5.1-1			0											0						0																		0
		1	2021-08-25 06:54:59	P5.1-1			0					7.8						3						0																		0
		1	2021-08-25 06:59:59	P5.1-1			0											0						0																		0						1.2
		1	2021-08-25 07:04:59	P5.1-1			0					8.9						3	9					1	3																	0				ja
		1	2021-08-25 07:09:59	P5.1-1			0					2,3,4						3	0					1	3																	0				ja
		1	2021-08-25 07:14:59	P5.1-1			0	5				5,6,7						3						0																		0				ja
		1	2021-08-25 07:19:59	break
		1	2021-08-25 07:24:59	break
		1	2021-08-25 07:29:59	P5.1-1			0					0						1						0																		0						1
		1	2021-08-25 07:34:59	P5.1-1			0					6						1						0																		0
		1	2021-08-25 07:39:59	P5.1-1			0											0						0																		0
		1	2021-08-25 07:44:59	P5.1-1			0					8						1						0																		0
		1	2021-08-25 07:49:59	P5.1-1			0					3.4						3						0		2																1						1,2,4
		1	2021-08-25 07:54:59	P5.1-1			0					7.9						3						0																		0						8.9
		1	2021-08-25 07:59:59	P5.1-1			0											0		4				1	8																	0
		1	2021-08-25 08:04:59	P5.1-1			0					8						1		5				1	8																	0						8
		1	2021-08-25 08:09:59	P5.1-1			0											0						0																		0
		1	2021-08-25 08:14:59	P5.1-1			0											0						0																		0
		1	2021-08-25 08:19:59	break
		1	2021-08-25 08:24:59	break
		1	2021-08-25 08:29:59	P5.1-1			0											0						0																		0
		1	2021-08-25 08:34:59	P5.1-1			0											0						0																		0
		1	2021-08-25 08:39:59	P5.1-1			0					0						1						0																		0
		1	2021-08-25 08:44:59	P5.1-1		6,7,8,9	4					8						1	8					1	4																	0
		1	2021-08-25 08:49:59	P5.1-1		0	1					0,1,2,3,4						5						0	3																	0
		1	2021-08-25 08:54:59	P5.1-1			0					5,6,7,8						4						0																		0
		1	2021-08-25 08:59:59	P5.1-1			0											0						0																		0
		1	2021-08-25 09:04:59	P5.1-1			0		8			9						2						0		9																1
		1	2021-08-25 09:09:59	P5.1-1			0					0						1						0																		0
		1	2021-08-25 09:14:59	P5.1-1			0				6.7	7						4						0																		0
		1	2021-08-25 09:19:59	break
		1	2021-08-25 09:24:59	break
		1	2021-08-25 09:29:59	P5.1-1			0											0						0																		0
		1	2021-08-25 09:34:59	P5.1-1			0		7.8		8.9							6						0																		0
		1	2021-08-25 09:39:59	P5.1-1			0				0.1	2						4						0																		0
		1	2021-08-25 09:44:59	P5.1-1			0					9						1						0																		0
		1	2021-08-25 09:49:59	P5.1-1			0											0						0																		0
		1	2021-08-25 09:54:59	P5.1-1			0					6,7,8						3						0																		0
		1	2021-08-25 09:59:59	P5.1-1			0					2.4						3						0																		0						0,1,2,4
		1	2021-08-25 10:04:59	P5.1-1			0	8				5						2						0																		0						5
		1	2021-08-25 10:09:59	P5.1-1			0					0,1,2,3,4						5						0		1																1						4
		1	2021-08-25 10:14:59	P5.1-1			0					5,6,7						3						0		6																1						8.9
		1	2021-08-25 10:19:59	break
		1	2021-08-25 10:24:59	break
		1	2021-08-25 10:29:59	P5.1-1			0					2						1						0																		0						0,1,2,3,4
		1	2021-08-25 10:34:59	P5.1-1			0					8.9				8		4						0		9																1						5,6,8
		1	2021-08-25 10:39:59	P5.1-1			0					0,1,2,3,4						5						0						0.3												3						0,2,3,4
		1	2021-08-25 10:44:59	P5.1-1			0				6	5,6,7,8,9						5						0		6																1						5,7,8,9
		1	2021-08-25 10:49:59	P5.1-1			0					2.4						3						0																		0						0,1,2,3,4
		1	2021-08-25 10:54:59	P5.1-1			0					5,7,8						3						0																		0						5,6,8,9
		1	2021-08-25 10:59:59	P5.1-1			0					0						1						0																		0						0,1,2,3,4
		1	2021-08-25 11:04:59	P5.1-1			0	8.9				5,6,7,8,9						8						0																		0						5,6,7,8,9
		1	2021-08-25 11:09:59	P5.1-1			0					0,1,2,3,4			2,3,4			5						0																		0						2,3,4
		1	2021-08-25 11:14:59	P5.1-1			0					5						1						0																		0						5,6,7,8,9
		1	2021-08-25 11:19:59	break
		1	2021-08-25 11:24:59	break
		1	2021-08-25 11:29:59	P5.1-1			0					3						1						0																		0						0,1,2,4
		1	2021-08-25 11:34:59	P5.1-1			0					6						1						0																		0						6,7,9
		1	2021-08-25 11:39:59	P5.1-1			0					2.3						3						0																		0						0
		1	2021-08-25 11:44:59	P5.1-1			0					9						1						0																		0						5
		1	2021-08-25 11:49:59	P5.1-1			0					3.4						3						0																		0
		1	2021-08-25 11:54:59	P5.1-1			0					8						1						0																		0						6,7,9
		1	2021-08-25 11:59:59	P5.1-1			0				0	1.2						4						0																		0						0,2,3,4
		1	2021-08-25 12:04:59	P5.1-1			0					6,7,8						3						0																		0						5
		1	2021-08-25 12:09:59	P5.1-1			0											0						0																		0						0,1,2
		1	2021-08-25 12:14:59	P5.1-1			0											0						0																		0
		1	2021-08-25 12:19:59	break
		1	2021-08-25 12:24:59	break
		1	2021-08-25 12:29:59	P5.1-1			0											0						0																		0
		1	2021-08-25 12:34:59	P5.1-1			0					7.8						3						0																		0						5,6,9
		1	2021-08-25 12:39:59	P5.1-1			0					1.4						3						0																		0
		1	2021-08-25 12:44:59	P5.1-1			0											0						0																		0						8.9
		1	2021-08-25 12:49:59	P5.1-1			0											0						0																		0
		1	2021-08-25 12:54:59	P5.1-1			0					5						1						0																		0						6
		1	2021-08-25 12:59:59	P5.1-1			0					3						1						0																		0
		1	2021-08-25 13:04:59	P5.1-1			0					6.7						3						0		8.9				8												4
		1	2021-08-25 13:09:59	P5.1-1			0					0						1						0		0,3,4																3						1
		1	2021-08-25 13:14:59	P5.1-1			0					5						1						0																		0						5
		1	2021-08-25 13:19:59	break
		1	2021-08-25 13:24:59	break
		1	2021-08-25 13:29:59	P5.1-1			0					2.4						3						0																		0						1,3,4
		1	2021-08-25 13:34:59	P5.1-1			0					5,6,9						3						0																		0						5,6,7,8,9
		1	2021-08-25 13:39:59	P5.1-1			0					0,1,2,3						4						0																		0						0,3,4
		1	2021-08-25 13:44:59	P5.1-1			0					5.6						3						0																		0						5,6,7,8,9
		1	2021-08-25 13:49:59	P5.1-1			0					3			4			2						0																		0						0,1,2,3,4
		1	2021-08-25 13:54:59	P5.1-1			0					9			5			2						0																		0						5,6,7,8,9
		1	2021-08-25 14:00:00	P5.1-1			0					0			0.1			4						0		0																1							2
		1	2021-08-25 14:05:00	P5.1-1			0								6,8,9			3						0																		0							5,6,7,8
		1	2021-08-25 14:09:59	P5.1-1			0								0,3,4			3						0																		0							1.2
		1	2021-08-25 14:14:59	P5.1-1			0					6,8,9						3						0																		0						5	9
		1	2021-08-25 14:19:59	break
		1	2021-08-25 14:24:59	break
		1	2021-08-25 14:29:59	P5.1-1			0		3			0.3						4						0																		0						2
		1	2021-08-25 14:34:59	P5.1-1			0					6,7,8						3						0		6																1
		1	2021-08-25 14:39:59	P5.1-1			0					1						1						0																		0
		1	2021-08-25 14:44:59	P5.1-1			0											0						0																		0
		1	2021-08-25 14:49:59	P5.1-1			0					1.2						3						0																		0
		1	2021-08-25 14:54:59	P5.1-1			0					6,7,8,9						4						0		7,8,9																3
		1	2021-08-25 14:59:59	P5.1-1			0					2						1						0		0,1,2				1												3
		1	2021-08-25 15:04:59	P5.1-1			0					6,7,8,9						4						0																		0
		1	2021-08-25 15:09:59	P5.1-1			0					0,1,2,3,4						5						0																		0
		1	2021-08-25 15:14:59	P5.1-1			0					5,6,7,8,9						5						0		7.9																3						6
		1	2021-08-25 15:19:59	break
		1	2021-08-25 15:24:59	break
		1	2021-08-25 15:29:59	P5.1-1			0											0						0																		0
		1	2021-08-25 15:34:59	P5.1-1			0					7						1						0		7																1						5,6,9
		1	2021-08-25 15:39:59	P5.1-1			0					2,3,4						3						0																		0
		1	2021-08-25 15:44:59	P5.1-1			0					5,6,9						3						0																		0						7
		1	2021-08-25 15:49:59	P5.1-1			0					0						1						0																		0						2.4
		1	2021-08-25 15:54:59	P5.1-1			0					8						1						0																		0						5.7
		1	2021-08-25 15:59:59	P5.1-1			0		1									1						0																		0						1,2,3,4
		1	2021-08-25 16:04:59	P5.1-1			0					7						1						0																		0						5,6,8,9
		1	2021-08-25 16:09:59	P5.1-1			0											0						0																		0						0.1
		1	2021-08-25 16:14:59	P5.1-1			0											0						0																		0						5
		1	2021-08-25 16:19:59	break
		1	2021-08-25 16:24:59	break
		1	2021-08-25 16:29:59	P5.1-1			0											0						0																		0
		1	2021-08-25 16:34:59	P5.1-1			0											0						0																		0
		1	2021-08-25 16:39:59	P5.1-1	4	3.4	4											0	3					1	7																	0
		1	2021-08-25 16:44:59	P5.1-1			0				5	6,7,8,9						5						0																		0						6
		1	2021-08-25 16:49:59	P5.1-1			0					2,3,4						3						0																		0						1.2
		1	2021-08-25 16:54:59	P5.1-1			0		6.9			5,7,8						6						0																		0						5,6,8
		1	2021-08-25 16:59:59	P5.1-1			0					0,1,2,3,4						5						0																		0						0,1,3,4
		1	2021-08-25 17:04:59	P5.1-1			0					5,6,7,9						4						0																		0						5,6,8
		1	2021-08-25 17:09:59	P5.1-1			0					0.4						3						0																		0						0,1,2,3,4
		1	2021-08-25 17:14:59	P5.1-1			0		5									1						0																		0						5,6,7,8,9
		1	2021-08-25 17:19:59	break
		1	2021-08-25 17:24:59	break
		1	2021-08-25 17:29:59	P5.1-1			0											0						0																		0
		1	2021-08-25 17:34:59	P5.1-1			0											0						0																		0						5,6,7
		1	2021-08-25 17:39:59	P5.1-1			0											0						0																		0
		1	2021-08-25 17:44:59	P5.1-1			0											0						0																		0
		1	2021-08-25 17:49:59	P5.1-1			0											0						0																		0
		1	2021-08-25 17:54:59	P5.1-1			0					5						1						0																		0
		1	2021-08-25 17:59:59	P5.1-1			0											0						0																		0
		1	2021-08-25 18:04:59	P5.1-1			0											0						0																		0
		1	2021-08-25 18:09:59	P5.1-1			0											0						0																		0
		1	2021-08-25 18:14:59	P5.1-1			0					5						1						0																		0
		1	2021-08-25 18:20:00	break
		1	2021-08-25 18:25:00	break
		1	2021-08-25 18:30:00	P5.1-1			0											0						0																		0
		1	2021-08-25 18:35:00	P5.1-1			0											0						0																		0						9
		1	2021-08-25 18:40:00	P5.1-1			0											0						0																		0
		1	2021-08-25 18:45:00	P5.1-1			0											0						0																		0
		1	2021-08-25 18:50:00	P5.1-1			0											0						0																		0
		1	2021-08-25 18:55:00	P5.1-1			0											0						0																		0
		1	2021-08-25 19:00:00	P5.1-1			0					0.1						3						0		2																1
		1	2021-08-25 19:05:00	P5.1-1			0											0						0																		0
		1	2021-08-25 19:09:59	P5.1-1			0											0						0																		0
		1	2021-08-25 19:14:59	P5.1-1			0											0						0																		0
		1	2021-08-25 19:19:59	break
		1	2021-08-25 19:24:59	break
		1	2021-08-25 19:29:59	P5.1-1			0											0						0																		0
		1	2021-08-25 19:34:59	P5.1-1			0					5						1						0																		0
		1	2021-08-25 19:39:59	P5.1-1			0											0						0																		0
		1	2021-08-25 19:44:59	P5.1-1			0											0						0																		0
		1	2021-08-25 19:49:59	P5.1-1			0											0						0																		0
		1	2021-08-25 19:54:59	P5.1-1			0					7.8						3						0																		0						7,8,9
		1	2021-08-25 19:59:59	P5.1-1			0					0.3						3						0																		0
		1	2021-08-25 20:04:59	P5.1-1			0					5						1						0																		0						6,8,9
		1	2021-08-25 20:09:59	P5.1-1			0					4						1						0																		0						1
		1	2021-08-25 20:14:59	break
		1	2021-08-25 20:19:59	break
		1	2021-08-25 20:24:59	break
		1	2021-08-25 20:29:59	P5.1-1			0											0						0																		0
		1	2021-08-25 20:34:59	P5.1-1			0											0						0																		0
		1	2021-08-25 20:39:59	P5.1-1			0											0						0																		0						4
		1	2021-08-25 20:44:59	P5.1-1			0					6.7						3						0																		0
		1	2021-08-25 20:49:59	P5.1-1			0					3.4						3						0																		0						0,1,2
		1	2021-08-25 20:54:59	P5.1-1			0					5.9						3						0																		0
		1	2021-08-25 20:59:59	P5.1-1			0					0.1						3						0		0																1
		1	2021-08-25 21:04:59	P5.1-1			0	6				7,8,9						4						0		8																1
		1	2021-08-25 21:09:59	P5.1-1			0					4						1						0																		0
		1	2021-08-25 21:14:59	P5.1-1			0					8.9						3						0																		0						9
		1	2021-08-25 21:19:59	P5.1-1 no break			0					2.3						3						0																		0						0.1
		1	2021-08-25 21:24:59	break
		1	2021-08-25 21:29:59	P5.1-1			0											0						0																		0
		1	2021-08-25 21:34:59	break
		1	2021-08-25 21:39:59	P5.1-1			0					4						1						0																		0
		1	2021-08-25 21:44:59	P5.1-1			0				6	5,6,7,8,9						5						0																		0						6.7
		1	2021-08-25 21:49:59	P5.1-1			0					0,1,2,3,4						5						0																		0						4
		1	2021-08-25 21:54:59	P5.1-1			0											0						0																		0						5,6,7,8,9
		1	2021-08-25 21:59:59	P5.1-1			0					1.3						3						0																		0						0,1,2
		1	2021-08-25 22:04:59	P5.1-1			0					9						1						0																		0						5
		1	2021-08-25 22:09:59	P5.1-1			0					2						1						0																		0						2.3
		1	2021-08-25 22:14:59	P5.1-1			0											0						0																		0
		1	2021-08-25 22:19:59	P5.1-1 no break			0											0						0																		0						2.3
		1	2021-08-25 22:24:59	break
		1	2021-08-25 22:29:59	P5.1-1			0					2						1						0																		0						0.1
		1	2021-08-25 22:34:59	P5.1-1			0					7,8,9						3						0																		0
		1	2021-08-25 22:39:59	P5.1-1			0					0,1,2,4						4						0																		0
		1	2021-08-25 22:44:59	P5.1-1			0					8						1						0																		0
		1	2021-08-25 22:49:59	P5.1-1			0					0,1,2						3						0																		0						0,2,3,4
		1	2021-08-25 22:54:59	P5.1-1			0											0						0																		0						5,7,8,9
		1	2021-08-25 22:59:59	P5.1-1			0					0.1						3						0																		0						0,1,2,3
		1	2021-08-25 23:04:59	P5.1-1			0											0						0																		0						5,6,7,8
		1	2021-08-25 23:09:59	P5.1-1			0					0						1						0																		0						1
		1	2021-08-25 23:14:59	P5.1-1			0											0						0																		0						6.7
		1	2021-08-25 23:19:59	break
		1	2021-08-25 23:24:59	break
		1	2021-08-25 23:29:59	P5.1-1			0					1						1						0																		0						0,2,3,4
		1	2021-08-25 23:34:59	P5.1-1			0											0						0																		0						5,6,7
		1	2021-08-25 23:39:59	P5.1-1			0											0						0																		0
		1	2021-08-25 23:44:59	P5.1-1			0					7,8,9						3						0																		0
		1	2021-08-25 23:49:59	P5.1-1			0					1						1						0																		0
		1	2021-08-25 23:54:59	P5.1-1			0					8						1						0																		0
		1	2021-08-26	P5.1-1			0											0						0																		0
		1	2021-08-26 00:05:00	P5.1-1			0											0						0																		0
		1	2021-08-26 00:09:59	P5.1-1			0					3.4						3						0																		0
		1	2021-08-26 00:14:59	P5.1-1			0											0						0																		0
		1	2021-08-26 00:19:59	break
		1	2021-08-26 00:24:59	break
		1	2021-08-26 00:29:59	P5.1-1			0					3.4						3						0																		0
		1	2021-08-26 00:34:59	P5.1-1			0					7						1						0																		0
		1	2021-08-26 00:39:59	P5.1-1			0					0,1,2,3,4						5						0																		0						1
		1	2021-08-26 00:44:59	P5.1-1			0					5,6,7,8,9						5						0																		0
		1	2021-08-26 00:49:59	P5.1-1			0					0,1,2,3,4						5						0																		0
		1	2021-08-26 00:54:59	P5.1-1			0					5,6,7,8,9						5						0																		0
		1	2021-08-26 00:59:59	P5.1-1			0					0						1						0																		0
		1	2021-08-26 01:04:59	P5.1-1			0											0						0																		0
		1	2021-08-26 01:09:59	P5.1-1			0											0						0																		0
		1	2021-08-26 01:14:59	P5.1-1			0											0						0																		0
		1	2021-08-26 01:19:59	break
		1	2021-08-26 01:24:59	break
		1	2021-08-26 01:29:59	P5.1-1			0											0						0																		0
		1	2021-08-26 01:34:59	P5.1-1			0					9						1						0																		0
		1	2021-08-26 01:39:59	P5.1-1			0					2,3,4						3						0																		0
		1	2021-08-26 01:44:59	P5.1-1			0					7						1						0																		0
		1	2021-08-26 01:49:59	P5.1-1			0					0.4						3						0																		0						3.4
		1	2021-08-26 01:54:59	P5.1-1			0					6,7,8,9						4						0																		0						5,6,7,8,9
		1	2021-08-26 01:59:59	P5.1-1			0					0,1,2						3						0																		0						0.2
		1	2021-08-26 02:04:59	P5.1-1			0					5						1						0																		0
		1	2021-08-26 02:09:59	P5.1-1			0											0						0																		0
		1	2021-08-26 02:14:59	P5.1-1			0											0						0																		0						6
		1	2021-08-26 02:19:59	break
		1	2021-08-26 02:24:59	break
		1	2021-08-26 02:29:59	P5.1-1			0					4						1						0																		0
		1	2021-08-26 02:34:59	P5.1-1			0											0						0																		0
		1	2021-08-26 02:39:59	P5.1-1			0					3.4						3						0																		0						0,1,3,4
		1	2021-08-26 02:44:59	P5.1-1			0											0						0																		0						5,6,7,9
		1	2021-08-26 02:49:59	P5.1-1			0											0						0																		0
		1	2021-08-26 02:54:59	P5.1-1			0											0						0																		0						7,8,9
		1	2021-08-26 02:59:59	P5.1-1			0					2.3						3						0																		0						0,1,4
		1	2021-08-26 03:04:59	P5.1-1			0					9						1						0																		0						5,7,8,9
		1	2021-08-26 03:09:59	P5.1-1			0					1,2,3						3						0		1																1						1,2,4
		1	2021-08-26 03:14:59	P5.1-1			0											0						0																		0						8
		1	2021-08-26 03:19:59	break
		1	2021-08-26 03:24:59	break
		1	2021-08-26 03:29:59	P5.1-1			0					0,3,4						3						0		1.2																3						0.2
		1	2021-08-26 03:34:59	P5.1-1			0					9						1						0		5,6,7,8																4						6,7,8,9
		1	2021-08-26 03:39:59	P5.1-1			0					0,1,2,3,4						5						0																		0						0,1,3,4
		1	2021-08-26 03:44:59	P5.1-1			0					5,6,7,8,9						5						0																		0						5
		1	2021-08-26 03:49:59	P5.1-1			0											0						0																		0						3
		1	2021-08-26 03:54:59	P5.1-1			0					8						1						0																		0						8.9
		1	2021-08-26 03:59:59	P5.1-1			0					0.3						3						0																		0						1,2,4
		1	2021-08-26 04:04:59	P5.1-1			0					6.8						3						0																		0						6.7
		1	2021-08-26 04:09:59	P5.1-1			0					1						1						0		2.3																3						0.4
		1	2021-08-26 04:14:59	P5.1-1			0											0						0						5,6,7			8.9			9						7
		1	2021-08-26 04:19:59	break
		1	2021-08-26 04:24:59	break
		1	2021-08-26 04:29:59	P5.1-1			0											0						0						2,3,4			0,1,2									5
		1	2021-08-26 04:34:59	P5.1-1			0											0						0		6.7				5,8,9												6
		1	2021-08-26 04:39:59	P5.1-1			0					2,3,4						3						0		0.1				0												4
		1	2021-08-26 04:44:59	P5.1-1			0					5,6,7,8,9						5						0																		0
		1	2021-08-26 04:49:59	P5.1-1			0					0,1,2,3,4						5						0																		0
		1	2021-08-26 04:54:59	P5.1-1			0					8.9						3						0																		0						7
		1	2021-08-26 04:59:59	P5.1-1			0					2.3						3						0																		0
		1	2021-08-26 05:04:59	P5.1-1			0					6.9						3						0		5				7												2					ja (PP)
		1	2021-08-26 05:09:59	P5.1-1			0					0,1,2,3,4						5						0																		0					ja
		1	2021-08-26 05:14:59	P5.1-1			0					5,6,7,8,9						5						0																		0					ja
		1	2021-08-26 05:19:59	break
		1	2021-08-26 05:24:59	break
		1	2021-08-26 05:29:59	P5.1-1			0					0,1,2,3,4						5						0																		0					ja
		1	2021-08-26 05:34:59	P5.1-1			0					5,6,7,8,9						5						0																		0					ja
		1	2021-08-26 05:39:59	P5.1-1			0					0,1,2,3,4						5						0																		0					ja
		1	2021-08-26 05:44:59	P5.1-1			0					5,6,7,8,9						5						0																		0					ja
		1	2021-08-26 05:49:59	P5.1-1			0					1.2						3						0																		0
		1	2021-08-26 05:54:59	P5.1-1			0					6.9						3						0																		0
		1	2021-08-26 05:59:59	P5.1-1			0					2						1						0																		0
		1	2021-08-26 06:04:59	P5.1-1			0					9						1						0																		0
		1	2021-08-26 06:09:59	P5.1-1			0					3.4						3						0																		0
		1	2021-08-26 06:14:59	P5.1-1			0					5						1						0																		0
		1	2021-08-26 06:19:59	break
		1	2021-08-26 06:24:59	break
		1	2021-08-26 06:29:59	P5.1-1			0											0						0																		0
		1	2021-08-26 06:34:59	P5.1-1			0											0						0																		0
		1	2021-08-26 06:39:59	P5.1-1			0					1						1						0																		0
		1	2021-08-26 06:44:59	P5.1-1			0					5,6,7,8						4						0		9																1					ja
		1	2021-08-26 06:49:59	P5.1-1			0					0						1						0																		0
		1	2021-08-26 06:54:59	P5.1-1			0											0						0																		0
		1	2021-08-26 06:59:59	P5.1-1		4	1											0						0	2																	0
		1	2021-08-26 07:04:59	P5.1-1		5	1					7,8,9						3	6					1	3																	0
		1	2021-08-26 07:09:59	P5.1-1			0					2,3,4						3						0		0																1				ja	ja
		1	2021-08-26 07:14:59	P5.1-1			0					5,6,7,8,9						5						0																		0					ja (nur 5,6,7,8, nicht Min.9)
		1	2021-08-26 07:19:59	break
		1	2021-08-26 07:24:59	break
		1	2021-08-26 07:29:59	P5.1-1			0					0.1						3						0						2												1
		1	2021-08-26 07:34:59	P5.1-1			0					5,6,7,8,9						5						0																		0
		1	2021-08-26 07:39:59	P5.1-1			0					0						1						0																		0						0
		1	2021-08-26 07:44:59	P5.1-1			0											0						0																		0
		1	2021-08-26 07:49:59	P5.1-1			0					3						1						0																		0
		1	2021-08-26 07:54:59	P5.1-1			0					6						1						0																		0
		1	2021-08-26 07:59:59	P5.1-1			0											0	2.3	4				4	8																	0
		1	2021-08-26 08:04:59	P5.1-1			0					5						1		5				1	8																	0
		1	2021-08-26 08:09:59	P5.1-1			0					2,3,4						3						0																		0
		1	2021-08-26 08:14:59	P5.1-1			0					9						1						0																		0
		1	2021-08-26 08:19:59	break
		1	2021-08-26 08:24:59	break
		1	2021-08-26 08:29:59	P5.1-1			0					0						1						0																		0
		1	2021-08-26 08:34:59	P5.1-1			0											0						0																		0
		1	2021-08-26 08:39:59	P5.1-1			0				1.4							3						0																		0
		1	2021-08-26 08:44:59	P5.1-1			0				5.6							3						0																		0
		1	2021-08-26 08:49:59	P5.1-1			0					4						1						0																		0
		1	2021-08-26 08:54:59	P5.1-1			0					5,6,7,8,9						5						0																		0
		1	2021-08-26 08:59:59	P5.1-1			0					0,1,2,3,4						5						0																		0
		1	2021-08-26 09:04:59	P5.1-1			0					5,6,7						3						0																		0
		1	2021-08-26 09:09:59	P5.1-1			0											0						0																		0
		1	2021-08-26 09:14:59	P5.1-1			0											0						0																		0
		1	2021-08-26 09:19:59	break
		1	2021-08-26 09:24:59	break
		1	2021-08-26 09:29:59	P5.1-1			0					0.1						3						0																		0						2.3
		1	2021-08-26 09:34:59	P5.1-1			0					6.8						3						0																		0
		1	2021-08-26 09:39:59	P5.1-1			0					2						1						0																		0
		1	2021-08-26 09:44:59	P5.1-1			0											0						0																		0
		1	2021-08-26 09:49:59	P5.1-1			0					2,3,4						3						0		2																1
		1	2021-08-26 09:54:59	P5.1-1			0					8.9						3						0																		0						O
		1	2021-08-26 09:59:59	P5.1-1			0		4			0,1,2,3,4						5						0																		0
		1	2021-08-26 10:04:59	P5.1-1			0					8						1						0																		0
		1	2021-08-26 10:09:59	P5.1-1			0					4						1						0																		0
		1	2021-08-26 10:14:59	P5.1-1			0											0						0																		0
		1	2021-08-26 10:19:59	break
		1	2021-08-26 10:24:59	break
		1	2021-08-26 10:29:59	P5.1-1			0											0						0																		0
		1	2021-08-26 10:34:59	P5.1-1			0											0						0																		0						9
		1	2021-08-26 10:39:59	P5.1-1			0					0,1,2,3,4						5						0																		0						0,1,3
		1	2021-08-26 10:44:59	P5.1-1			0					5.9			9			4						0		9																1						6.7
		1	2021-08-26 10:49:59	P5.1-1			0					0			0			1						0					0													1
		1	2021-08-26 10:54:59	P5.1-1			0					8						1						0																		0
		1	2021-08-26 10:59:59	P5.1-1			0											0						0																		0
		1	2021-08-26 11:04:59	P5.1-1			0											0						0																		0
		1	2021-08-26 11:09:59	P5.1-1			0					2.3						3						0																		0
		1	2021-08-26 11:14:59	P5.1-1			0					7,8,9						3						0																		0						9
		1	2021-08-26 11:19:59	break
		1	2021-08-26 11:24:59	break
		1	2021-08-26 11:29:59	P5.1-1			0	2				4						2						0																		0
		1	2021-08-26 11:34:59	P5.1-1			0					8						1						0						5												1
		1	2021-08-26 11:39:59	P5.1-1			0											0						0																		0
		1	2021-08-26 11:44:59	P5.1-1			0					8						1						0																		0
		1	2021-08-26 11:49:59	P5.1-1			0					0						1						0																		0
		1	2021-08-26 11:54:59	P5.1-1			0					6						1						0																		0
		1	2021-08-26 11:59:59	P5.1-1			0											0						0																		0
		1	2021-08-26 12:04:59	P5.1-1			0					8.9						3						0																		0
		1	2021-08-26 12:09:59	P5.1-1			0					2.3						3						0		2																1
		1	2021-08-26 12:14:59	P5.1-1			0											0						0																		0
		1	2021-08-26 12:19:59	break
		1	2021-08-26 12:24:59	break
		1	2021-08-26 12:29:59	P5.1-1			0											0						0																		0
		1	2021-08-26 12:34:59	P5.1-1			0											0						0																		0
		1	2021-08-26 12:39:59	P5.1-1			0											0						0																		0
		1	2021-08-26 12:44:59	P5.1-1			0											0						0																		0
		1	2021-08-26 12:49:59	P5.1-1			0											0						0																		0
		1	2021-08-26 12:54:59	P5.1-1			0											0						0																		0
		1	2021-08-26 12:59:59	P5.1-1			0											0						0																		0
		1	2021-08-26 13:04:59	P5.1-1			0											0						0																		0						7.8
		1	2021-08-26 13:09:59	P5.1-1			0					2.3						3						0																		0						1.2
		1	2021-08-26 13:14:59	P5.1-1			0					9						1						0																		0						9
		1	2021-08-26 13:19:59	break
		1	2021-08-26 13:24:59	break
		1	2021-08-26 13:29:59	P5.1-1			0					3						1						0																		0
		1	2021-08-26 13:34:59	P5.1-1			0					7						1						0																		0
		1	2021-08-26 13:39:59	P5.1-1			0											0						0																		0
		1	2021-08-26 13:44:59	P5.1-1			0					9						1						0																		0
		1	2021-08-26 13:49:59	P5.1-1			0											0						0																		0
		1	2021-08-26 13:54:59	P5.1-1			0											0						0																		0
		1	2021-08-26 13:59:59	P5.1-1			0					3						1						0																		0
		1	2021-08-26 14:04:59	P5.1-1			0											0						0																		0
		1	2021-08-26 14:09:59	P5.1-1			0					0						1						0																		0
		1	2021-08-26 14:14:59	P5.1-1			0					7,8,9						3						0																		0						8
		1	2021-08-26 14:19:59	break
		1	2021-08-26 14:24:59	break
		1	2021-08-26 14:29:59	P5.1-1			0											0						0																		0
		1	2021-08-26 14:34:59	P5.1-1			0					5						1						0																		0
		1	2021-08-26 14:39:59	P5.1-1			0					4			1			2						0																		0							2,3,4
		1	2021-08-26 14:44:59	P5.1-1			0					5.8						3						0																		0							5,6,7,8,9
		1	2021-08-26 14:49:59	P5.1-1			0					2.4			0			4						0																		0				ja
		1	2021-08-26 14:54:59	P5.1-1			0											0	9					1	5																	0
		1	2021-08-26 14:59:59	P5.1-1		0,1,2	3				4	0						2	0.2	0,3,4	2		2.3	10	8																	0
		1	2021-08-26 15:04:59	P5.1-1		6	1		9		5.8	6,8,9						6		5	5.6			4	9																	0
		1	2021-08-26 15:09:59	P5.1-1			0		0			0,1,2,3,4						5						0																		0
		1	2021-08-26 15:14:59	P5.1-1			0					5,6,8,9						4						0																		0						6.7
		1	2021-08-26 15:19:59	break
		1	2021-08-26 15:24:59	break
		1	2021-08-26 15:29:59	P5.1-1			0					0,1,4						3						0		2.4				2.4												3						4
		1	2021-08-26 15:34:59	P5.1-1			0											0						0		5,6,9							5			6,7,8						5						7
		1	2021-08-26 15:39:59	P5.1-1			0					0,1,3						3						0						0,3,4			2			1.2		4				7
		1	2021-08-26 15:44:59	P5.1-1			0					7,8,9						3						0		6				5,6,7						6.7						6
		1	2021-08-26 15:49:59	P5.1-1			0		3			1,2,3,4						4						0		0,1,2				1.2												6
		1	2021-08-26 15:54:59	P5.1-1			0											0						0																		0
		1	2021-08-26 15:59:59	P5.1-1			0											0						0																		0
		1	2021-08-26 16:04:59	P5.1-1			0											0						0																		0						9
		1	2021-08-26 16:09:59	P5.1-1			0					1,3,4						3						0																		0						0
		1	2021-08-26 16:14:59	P5.1-1			0											0						0																		0
		1	2021-08-26 16:19:59	break
		1	2021-08-26 16:24:59	break
		1	2021-08-26 16:29:59	P5.1-1			0					0,2,3,4						4						0		3																1
		1	2021-08-26 16:34:59	P5.1-1			0					1.2						3						0																		0
		1	2021-08-26 16:39:59	P5.1-1	2.3		3					4						1		4	4			1	7																	0
		1	2021-08-26 16:44:59	P5.1-1			0		5									1						0																		0
		1	2021-08-26 16:49:59	P5.1-1			0					0,1,2,4						4						0																		0
		1	2021-08-26 16:54:59	P5.1-1			0					6,7,8,9						4						0																		0
		1	2021-08-26 16:59:59	P5.1-1			0					2						1						0																		0						2.3
		1	2021-08-26 17:04:59	P5.1-1			0											0						0																		0
		1	2021-08-26 17:09:59	P5.1-1			0					O						1						0																		0
		1	2021-08-26 17:14:59	P5.1-1			0											0						0																		0
		1	2021-08-26 17:19:59	break
		1	2021-08-26 17:24:59	break
		1	2021-08-26 17:29:59	P5.1-1			0					2						1						0																		0
		1	2021-08-26 17:34:59	P5.1-1			0											0						0																		0
		1	2021-08-26 17:39:59	P5.1-1			0					2						1						0																		0
		1	2021-08-26 17:44:59	P5.1-1			0											0						0																		0
		1	2021-08-26 17:49:59	P5.1-1			0											0						0																		0
		1	2021-08-26 17:54:59	P5.1-1			0											0						0																		0
		1	2021-08-26 17:59:59	P5.1-1			0											0						0																		0
		1	2021-08-26 18:04:59	P5.1-1			0											0						0																		0
		1	2021-08-26 18:09:59	P5.1-1			0											0						0																		0
		1	2021-08-26 18:14:59	P5.1-1			0											0						0																		0
		1	2021-08-26 18:19:59	break
		1	2021-08-26 18:24:59	break
		1	2021-08-26 18:29:59	P5.1-1			0											0						0																		0
		1	2021-08-26 18:34:59	P5.1-1			0											0						0																		0
		1	2021-08-26 18:39:59	P5.1-1			0											0						0																		0
		1	2021-08-26 18:44:59	P5.1-1			0											0						0																		0
		1	2021-08-26 18:49:59	P5.1-1			0					2						1						0																		0
		1	2021-08-26 18:54:59	P5.1-1			0											0						0																		0
		1	2021-08-26 18:59:59	P5.1-1			0											0						0																		0
		1	2021-08-26 19:04:59	P5.1-1			0					6,7,9						3						0																		0						7
		1	2021-08-26 19:09:59	P5.1-1			0					3						1						0																		0
		1	2021-08-26 19:14:59	P5.1-1			0											0						0																		0
		1	2021-08-26 19:19:59	break
		1	2021-08-26 19:24:59	break
		1	2021-08-26 19:29:59	P5.1-1			0											0						0																		0						0,1,2,3
		1	2021-08-26 19:34:59	P5.1-1			0											0						0																		0						5.7
		1	2021-08-26 19:39:59	P5.1-1			0					3.4						3						0																		0						2
		1	2021-08-26 19:44:59	P5.1-1			0					5						1						0																		0
		1	2021-08-26 19:49:59	P5.1-1			0					0						1						0																		0
		1	2021-08-26 19:54:59	P5.1-1			0											0						0																		0
		1	2021-08-26 19:59:59	P5.1-1			0											0						0																		0
		1	2021-08-26 20:04:59	P5.1-1			0											0						0																		0
		1	2021-08-26 20:09:59	P5.1-1			0											0						0																		0
		1	2021-08-26 20:14:59	break
		1	2021-08-26 20:19:59	break
		1	2021-08-26 20:24:59	break
		1	2021-08-26 20:29:59	P5.1-1			0					1,2,4						3						0																		0						1,2,3,4
		1	2021-08-26 20:34:59	P5.1-1			0					5,6,7,8,9						5						0																		0						5,6,7,8,9
		1	2021-08-26 20:39:59	P5.1-1			0					0,1,2,3,4						5						0		4																1						1,2,4
		1	2021-08-26 20:44:59	P5.1-1			0					5.9						3						0																		0						5
		1	2021-08-26 20:49:59	P5.1-1			0					1,2,3,4						4						0																		0
		1	2021-08-26 20:54:59	P5.1-1			0				9	6.8						4						0																		0
		1	2021-08-26 20:59:59	P5.1-1			0					0,1,2,4						4						0																		0						1.3
		1	2021-08-26 21:04:59	P5.1-1			0					5,6,8						3						0																		0						7
		1	2021-08-26 21:09:59	P5.1-1			0					4						1						0		3																1
		1	2021-08-26 21:14:59	P5.1-1			0					5,7,8,9						4						0		9																1
		1	2021-08-26 21:19:59	P5.1-1 no break			0					0,1,2,3						4						0																		0						0.2
		1	2021-08-26 21:24:59	break
		1	2021-08-26 21:29:59	P5.1-1			0					3						1						0																		0
		1	2021-08-26 21:34:59	P5.1-1			0					6,7,9						3						0																		0
		1	2021-08-26 21:39:59	P5.1-1			0					0,2,3,4						4						0																		0						2
		1	2021-08-26 21:44:59	P5.1-1			0					5.6						3						0																		0
		1	2021-08-26 21:49:59	P5.1-1			0					1.4						3						0																		0
		1	2021-08-26 21:54:59	P5.1-1			0					5						1						0																		0
		1	2021-08-26 21:59:59	P5.1-1			0											0						0																		0
		1	2021-08-26 22:04:59	P5.1-1			0											0						0																		0						6
		1	2021-08-26 22:09:59	P5.1-1			0					3						1						0																		0
		1	2021-08-26 22:14:59	P5.1-1			0					5.9						3						0																		0
		1	2021-08-26 22:19:59	break
		1	2021-08-26 22:24:59	break
		1	2021-08-26 22:29:59	P5.1-1			0											0						0																		0
		1	2021-08-26 22:34:59	P5.1-1			0					6,7,8,9						4						0																		0
		1	2021-08-26 22:39:59	P5.1-1		0,1,2	3					0,2,3						3						0	4																	0
		1	2021-08-26 22:44:59	P5.1-1			0					5.9						3						0																		0
		1	2021-08-26 22:49:59	P5.1-1			0					0,1,2,3,4						5						0		3.4																3						4
		1	2021-08-26 22:54:59	P5.1-1			0					5,6,7,8,9						5						0																		0
		1	2021-08-26 22:59:59	P5.1-1			0					0,1,2,3						4						0																		0
		1	2021-08-26 23:04:59	P5.1-1			0					8						1						0																		0						6
		1	2021-08-26 23:09:59	P5.1-1			0											0						0																		0
		1	2021-08-26 23:14:59	P5.1-1			0					9						1						0																		0
		1	2021-08-26 23:19:59	break
		1	2021-08-26 23:24:59	break
		1	2021-08-26 23:29:59	P5.1-1			0					4						1						0																		0
		1	2021-08-26 23:34:59	P5.1-1			0											0						0																		0
		1	2021-08-26 23:39:59	P5.1-1			0											0						0																		0
		1	2021-08-26 23:44:59	P5.1-1			0					8						1						0																		0
		1	2021-08-26 23:49:59	P5.1-1			0					0,1,2,3,4						5						0																		0
		1	2021-08-26 23:54:59	P5.1-1			0					5,6,7,8,9						5						0																		0						8.9
		1	2021-08-26 23:59:59	P5.1-1			0					0,1,2,3,4						5						0																		0
		1	2021-08-27 00:04:59	P5.1-1			0					5,6,7,8						4						0						9												1
		1	2021-08-27 00:09:59	P5.1-1			0					0,1,2,3,4						5						0																		0
		1	2021-08-27 00:14:59	P5.1-1			0					5.9						3						0																		0
		1	2021-08-27 00:19:59	break
		1	2021-08-27 00:24:59	break
		1	2021-08-27 00:29:59	P5.1-1			0					0,1,2,3,4						5						0																		0
		1	2021-08-27 00:34:59	P5.1-1			0					5,6,7,8,9						5						0																		0
		1	2021-08-27 00:39:59	P5.1-1			0					0,1,2,3,4						5						0																		0
		1	2021-08-27 00:44:59	P5.1-1			0					5,6,7,8,9						5						0																		0
		1	2021-08-27 00:49:59	P5.1-1			0					0.1						3						0																		0
		1	2021-08-27 00:54:59	P5.1-1			0											0						0																		0
		1	2021-08-27 00:59:59	P5.1-1			0					1.2						3						0																		0
		1	2021-08-27 01:04:59	P5.1-1			0					9						1						0																		0						9
		1	2021-08-27 01:09:59	P5.1-1			0											0						0																		0						0.1
		1	2021-08-27 01:14:59	P5.1-1			0					5.7						3						0																		0
		1	2021-08-27 01:19:59	break
		1	2021-08-27 01:24:59	break
		1	2021-08-27 01:29:59	P5.1-1			0					4						1						0																		0
		1	2021-08-27 01:34:59	P5.1-1			0											0						0																		0
		1	2021-08-27 01:39:59	P5.1-1			0											0						0																		0						2
		1	2021-08-27 01:44:59	P5.1-1			0											0						0																		0
		1	2021-08-27 01:49:59	P5.1-1			0					3						1						0																		0
		1	2021-08-27 01:54:59	P5.1-1			0											0						0																		0
		1	2021-08-27 01:59:59	P5.1-1			0					3.4						3						0																		0
		1	2021-08-27 02:04:59	P5.1-1			0											0						0																		0						5.6
		1	2021-08-27 02:09:59	P5.1-1			0											0						0																		0
		1	2021-08-27 02:14:59	P5.1-1			0											0						0		6.7																3
		1	2021-08-27 02:19:59	break
		1	2021-08-27 02:24:59	break
		1	2021-08-27 02:29:59	P5.1-1			0											0						0																		0
		1	2021-08-27 02:34:59	P5.1-1			0											0						0																		0
		1	2021-08-27 02:39:59	P5.1-1			0					1.2						3						0																		0
		1	2021-08-27 02:44:59	P5.1-1			0					5.8						3						0																		0
		1	2021-08-27 02:49:59	P5.1-1			0											0						0																		0
		1	2021-08-27 02:54:59	P5.1-1			0											0						0																		0
		1	2021-08-27 02:59:59	P5.1-1			0											0						0																		0
		1	2021-08-27 03:04:59	P5.1-1			0					6.9						3						0																		0
		1	2021-08-27 03:09:59	P5.1-1			0					1,3,4						3						0																		0
		1	2021-08-27 03:14:59	P5.1-1			0					5.9						3						0																		0
		1	2021-08-27 03:19:59	break
		1	2021-08-27 03:24:59	break
		1	2021-08-27 03:29:59	P5.1-1			0					1,2,3,4						4						0																		0						3.4
		1	2021-08-27 03:34:59	P5.1-1			0					5,6,7,8,9						5						0		6																1						5,6,7,9
		1	2021-08-27 03:39:59	P5.1-1			0					0,1,2,3,4						5						0																		0
		1	2021-08-27 03:44:59	P5.1-1			0					5,6,7,8,9						5						0																		0						6,7,8,9
		1	2021-08-27 03:49:59	P5.1-1			0					0,1,2,3,4						5						0																		0						1.2
		1	2021-08-27 03:54:59	P5.1-1			0					8.9						3						0		5,6,7																3						5,6,9
		1	2021-08-27 03:59:59	P5.1-1			0					0.1						3						0																		0						0
		1	2021-08-27 04:04:59	P5.1-1			0					5.7						3						0																		0
		1	2021-08-27 04:09:59	P5.1-1			0											0						0																		0
		1	2021-08-27 04:14:59	P5.1-1			0					9						1						0																		0
		1	2021-08-27 04:19:59	break
		1	2021-08-27 04:24:59	break
		1	2021-08-27 04:29:59	P5.1-1			0					0,1,2,3,4						5						0																		0				ja
		1	2021-08-27 04:34:59	P5.1-1			0					5,6,7,8,9						5						0																		0				ja
		1	2021-08-27 04:39:59	P5.1-1			0					0,1,2,3,4						5						0																		0				ja
		1	2021-08-27 04:44:59	P5.1-1			0					5,6,7,8,9						5						0																		0
		1	2021-08-27 04:49:59	P5.1-1			0					1,2,3						3						0																		0
		1	2021-08-27 04:54:59	P5.1-1			0					5.8						3						0																		0
		1	2021-08-27 04:59:59	P5.1-1			0											0						0																		0
		1	2021-08-27 05:04:59	P5.1-1			0											0						0																		0
		1	2021-08-27 05:09:59	P5.1-1			0											0						0																		0
		1	2021-08-27 05:14:59	P5.1-1			0					4.9						3						0																		0
		1	2021-08-27 05:19:59	break
		1	2021-08-27 05:24:59	break
		1	2021-08-27 05:29:59	P5.1-1			0											0						0																		0
		1	2021-08-27 05:34:59	P5.1-1			0					7						1						0																		0
		1	2021-08-27 05:39:59	P5.1-1			0											0						0																		0
		1	2021-08-27 05:44:59	P5.1-1			0											0						0																		0
		1	2021-08-27 05:49:59	P5.1-1			0											0						0																		0
		1	2021-08-27 05:54:59	P5.1-1			0					7						1						0																		0
		1	2021-08-27 05:59:59	P5.1-1			0											0						0																		0						3.4
		1	2021-08-27 06:04:59	P5.1-1			0					7						1						0																		0
		1	2021-08-27 06:09:59	P5.1-1			0					1,2,3,4						4						0																		0
		1	2021-08-27 06:14:59	P5.1-1			0											0						0																		0
		1	2021-08-27 06:19:59	break
		1	2021-08-27 06:24:59	break
		1	2021-08-27 06:29:59	P5.1-1			0					1						1						0		3																1						4
		1	2021-08-27 06:34:59	P5.1-1			0											0						0		5.7																3
		1	2021-08-27 06:39:59	P5.1-1			0					2.4						3						0																		0
		1	2021-08-27 06:44:59	P5.1-1			0											0						0																		0
		1	2021-08-27 06:49:59	P5.1-1			0											0						0																		0
		1	2021-08-27 06:54:59	P5.1-1			0											0						0																		0
		1	2021-08-27 06:59:59	P5.1-1			0				2	0,3,4						4						0																		0
		1	2021-08-27 07:04:59	P5.1-1			0											0						0																		0
		1	2021-08-27 07:09:59	P5.1-1			0					1,2,3,4						4						0																		0				ja
[truncated: 943 more rows]
[truncated: 113 more columns]

## Sheet: Observation Data B2 Breaks Excl
FORMELN VALUES							group											group						group																		group
[truncated: 2,077 more rows]
[truncated: 111 more columns]

[truncated: 12 more sheets: Staff Numbers, Patient Monitor Alarms, Noise Levels 1 Hr, Restorative Periods, Sound Sources Raw, Alarms Equipment Raw, Decibel Levels LAeq8h, PCE_5min (Nursing Station), SL1_5min (Bed 2), SL2_5min (Bed 1), SL3_5min (Bed A), Four Week SPLs]
