# Supplementary material for: Characterization of sound pressure levels and sound sources in the intensive care unit: a 1 week observational study
Source: Front Med (Lausanne). 2023 Jul 13;10:1219257. doi: 10.3389/fmed.2023.1219257 (PMC10382019; doi:10.3389/fmed.2023.1219257)
Supplement: Supplementary file 2 [file Data_Sheet_2.zip]

Archive with 4 entries (4 files):
- AgreementCalculation.R
- LMEMCalculation.R
- RestorativePeriodCalculation.R
- SoundPressureLevelsCalculation.R
