# Supplementary material for: Characterization of sound pressure levels and sound sources in the intensive care unit: a 1 week observational study
Source: Front Med (Lausanne). 2023 Jul 13;10:1219257. doi: 10.3389/fmed.2023.1219257 (PMC10382019; doi:10.3389/fmed.2023.1219257)
Supplement: Supplementary file 2 [file Data_Sheet_2.zip › AgreementCalculation.R]

library(ggpubr)
library(reshape2)
library(ggplot2)
library(psych)
library(corrplot)
library(RColorBrewer)
library(stringr)
library(tidyverse)
library(Hmisc)
library(flextable)
library(readxl)

# Load Data ---------------------------------------------------------------
setwd("SET FILE PATH")

df_SS_raw <- read_excel("SupplementaryData.xlsx", sheet = "Sound Sources Raw")
df_MISC_raw <- read_excel("SupplementaryData.xlsx", sheet = "Alarms Equipment Raw")
head(df_SS_raw)

# Combine two data frames into one
df_raw <- cbind(df_MISC_raw, df_SS_raw[,-c(1:2)])
df_raw <- df_raw[, -c(1:6)]


# Calculate cohen's kappa -------------------------------------------------
# Calculate cohen's kappa
k_raw<-cohen.kappa(x=df_raw)
head(k_raw)
print(k_raw, all=TRUE)

# Reformat to get datapoints of interest
df_kappa <- data.frame(matrix())
for (i in 1:991){
  #print(i)
  df_kappa[i,1] <- names(k_raw[i])
  df_kappa[i,2] <- k_raw[[i]][[8]][2] # lower limit
  df_kappa[i,3] <- k_raw[[i]][[8]][6] # Upper limit
  df_kappa[i,4] <- k_raw[[i]][[8]][4] # weighted kappa
  df_kappa[i,5] <-  df_kappa[i,3]- df_kappa[i,2] #Difference in CI (range)
}
