# Supplementary material for: Characterization of sound pressure levels and sound sources in the intensive care unit: a 1 week observational study
Source: Front Med (Lausanne). 2023 Jul 13;10:1219257. doi: 10.3389/fmed.2023.1219257 (PMC10382019; doi:10.3389/fmed.2023.1219257)
Supplement: Supplementary file 2 [file Data_Sheet_2.zip › LMEMCalculation.R]

library(ggpubr)
library(reshape2)
library(lme4)
library(stargazer)
library(see)
library(insight)
library(tibble)
library(sjPlot)
library(readxl)

# Load Data ---------------------------------------------------------------
# Set path and load data
setwd("SET FILE PATH")

df_SS_raw <- read_excel("SupplementaryData.xlsx", sheet = "Sound Sources Raw")
df_MISC_raw <- read_excel("SupplementaryData.xlsx", sheet = "Alarms Equipment Raw")
head(df_SS_raw)

# Prep Data ---------------------------------------------------------------
# Combine/cut data frames to create new ones
df_analysis <- cbind(df_MISC_raw, df_SS_raw[,-c(1:2)])
df_analysis <- as.tibble(df_analysis)
decibelData <- df_analysis[,3:5]
fixedEffects <- df_analysis[, -(1:6)]
fixedEffects <- fixedEffects[,-c(40,42,44)]

# Get lengths
nb_col <- length(fixedEffects)
nb_row <- nrow(fixedEffects)

# Initialize variables
colname <- colnames(fixedEffects)
df_binary <- data.frame() # grouped values into into categories (0,1) no sound vs sound
df_group <- data.frame() # grouped values into three categories, 0, 1, or 2-5

# Convert data to binary and categorical datasets
for (i in 1:nb_col){
  for (j in 1:nb_row){
    if (fixedEffects[j,i] == 0){
      df_binary[j,i] = 0
      df_group[j,i] = 0
    } else if (fixedEffects[j,i] == 1){
      df_binary[j,i] = 1
      df_group[j,i] = 1
    } else if (fixedEffects[j,i] == 2 | fixedEffects[j,i] == 3 |
               fixedEffects[j,i] == 4 | fixedEffects[j,i] == 5){
      df_binary[j,i] = 1
      df_group[j,i] = 2
    } else {
      print("ERROR: Please double check data and code!")
      #readline(prompt = "Press [enter] to get the square of x.")
    }
  }
}

colnames(df_binary) <- colname
colnames(df_group) <- colname

# FULL MODEL --------------------------------------------------------------
# Manually grouped based on earlier analyses described in paper

df_grouped_LAeq <- data.frame() # grouped values into three categories, 0, 1, or 2-5
df_grouped_LAeq <- df_group[c(4,5,6,14,16,17,21,35,36,37,41)] 
df_binary_LAeq <- data.frame() # grouped values into into categories (0,1) no sound vs sound
df_binary_LAeq <- df_binary[c(3,7,8,9,11,12,13,15,18,19,20,24,25,26,27,28,29,30,31,32,33,34,38,39,40,42)]

# Initialize variables needed
eq1 <- as.factor(as.numeric(fixedEffects[[10]])) # Patient Monitor type II
eq2 <- as.factor(as.numeric(df_grouped_LAeq[[1]])) # Ventilator II
eq3 <- as.factor(as.numeric(df_grouped_LAeq[[2]])) # Ventilator III
eq4 <- as.factor(as.numeric(df_grouped_LAeq[[4]])) # SToWR12
eq5 <- as.factor(as.numeric(df_grouped_LAeq[[5]])) # SToWR3
eq6 <- as.factor(as.numeric(df_grouped_LAeq[[6]])) # STP
eq7 <- as.factor(as.numeric(df_binary_LAeq[[1]]))# Ventilator I
eq8 <- as.factor(as.numeric(df_binary_LAeq[[12]])) # AD
eq9 <- as.factor(as.numeric(df_binary_LAeq[[13]])) # ADL
eq10 <- as.factor(as.numeric(df_binary_LAeq[[15]])) # N
eq11 <- as.factor(as.numeric(df_binary_LAeq[[17]])) # RD
eq12 <- as.factor(as.numeric(df_binary_LAeq[[18]])) # NI
eq13 <- as.factor(as.numeric(df_binary_LAeq[[21]])) # RI
eq14 <- as.factor(as.numeric(df_binary_LAeq[[22]])) # UI
eq15 <- as.factor(as.numeric(df_binary_LAeq[[23]])) # B
eq16 <- as.factor(as.numeric(df_binary_LAeq[[25]])) # CM

# Run model
mixed.lmerEQ <- lmer(as.numeric(decibelData[[1]]) ~ eq1 + eq2+ eq3 + eq4 + eq5
                     + eq6 + eq7 + eq8+ eq9+ eq10+ eq11+ eq12+ eq13+ eq14+ eq15
                     + eq16 +(1|Bed) + (1|Occupancy), 
                     data=df_analysis)
summary(mixed.lmerEQ)

# Create nice table output
tab_model(mixed.lmerEQ, pred.labels = c("Intercept", "Monitoring Alarm Type II (1 min)",
                                        "Monitoring Alarm Type II (2 min)", "Monitoring Alarm Type II (3 min)",
                                        "Monitoring Alarm Type II (4 min)", "Monitoring Alarm Type II (5 min)",
                                        "Ventilation Alarm Type II (1 min)", "Ventilation Alarm Type II (2+ min)",
                                        "Ventilation Alarm Type III (1 min)", "Ventilation Alarm Type III (2+ min)",
                                        "Staff Talking outside of Ward Rounds 1-2 people (1 min)", "Staff Talking
         outside of Ward Rounds 1-2 people (2+ min)","Staff Talking outside of Ward Rounds > 3 people (1 min)", "Staff Talking
         outside of Ward Rounds > 3 people (2+ min)", "Staff Talking with Patient (1 min)",
                                        "Staff Talking with Patient (2+ min)", "Ventilation Alarm Type I",
                                        "Admission/Discharge", "Activities of Daily Living", "Nursing", "Radiological Intervention",
                                        "Neurological Intervention", "Renal Intervention", "Unknown Intervention",
                                        "Bed", "Continuous Maintenance"), dv.labels = c("LAeq - 5 min"), string.pred = "Coeffcient",
          string.ci = "Conf. Int (95%)", string.p = "P-Value") #, file = "lmerEQ_Table.doc") # Add last part if you want to save the table
