# Supplementary material for: Characterization of sound pressure levels and sound sources in the intensive care unit: a 1 week observational study
Source: Front Med (Lausanne). 2023 Jul 13;10:1219257. doi: 10.3389/fmed.2023.1219257 (PMC10382019; doi:10.3389/fmed.2023.1219257)
Supplement: Supplementary file 2 [file Data_Sheet_2.zip › RestorativePeriodCalculation.R]

library(tidyverse)
library(dplyr)
library(data.table)
library(readxl)

# Load Data ---------------------------------------------------------------

setwd("SET FILE PATH")

# Restorative periods only when bed is occupied
df_5min_Occupied <- read_excel("SupplementaryData.xlsx", sheet = "Restorative Periods")
df_EQ_5min <- df_5min_Occupied[,-(5:8)]

# Prep Data ---------------------------------------------------------------
# Calculate the number of restorative periods
# 50 = db cutoff for db based on references in literature
for (i in 1:length(df_EQ_5min$LAeq_5min_Bed1)){
  if (df_EQ_5min$LAeq_5min_Bed1[i]<50.00){ 
    df_EQ_5min$restorative_bed1[i] = 1 # Indicates presence of rest. period
  } else {
    df_EQ_5min$restorative_bed1[i] = 0 # Indicates absence of rest. period
  }
  if (df_EQ_5min$LAeq_5min_Bed2[i]<50.00){
    df_EQ_5min$restorative_bed2[i] = 1 # Indicates presence of rest. period
  } else {
    df_EQ_5min$restorative_bed2[i] = 0 # Indicates absence of rest. period
  }
}

# Look at beds that are occupied and unoccupied
# Create function for counting
rp_occ_unocc <- function(df1, df2){
  rest1 <- sum(df1$restorative_bed1)
  rest2 <- sum(df2$restorative_bed2)
  duration1 <- rest1*5
  duration2 <- rest2*5
  return(c(rest1, rest2, duration1, duration2))
}

# All occupied and unoccupied
rp_all_occ_unocc <- rp_occ_unocc(df_EQ_5min, df_EQ_5min) # (Presented in Paper)

# Look only at beds that are occupied
df_EQ_5min$restorative_bed1[df_EQ_5min$Bed1Occupancy == 0 | df_EQ_5min$Bed1Occupancy == 1] <- NaN
df_EQ_5min$restorative_bed2[df_EQ_5min$Bed2Occupancy == 0 | df_EQ_5min$Bed2Occupancy == 1] <- NaN

# Subset based on Shift ---------------------------------------------------
# Create function for subsetting
subset_shifts <- function(df,X, temp){
  output <- subset(df, shift == X)
  rownames(output) <- NULL # reset indices
  output <- output[-c(1)]
  output$shift <- temp
  return(output)
}

# Day Shifts
df_day1 <- subset_shifts(df_EQ_5min, "Day1", "Day")
df_day2 <- subset_shifts(df_EQ_5min, "Day2", "Day")
df_day3 <- subset_shifts(df_EQ_5min, "Day3", "Day")
df_day4 <- subset_shifts(df_EQ_5min, "Day4", "Day")
df_day5 <- subset_shifts(df_EQ_5min, "Day5", "Day")
df_day6 <- subset_shifts(df_EQ_5min, "Day6", "Day")
df_day7 <- subset_shifts(df_EQ_5min, "Day7", "Day")
df_day8 <- subset_shifts(df_EQ_5min, "Day8", "Day")

# Evening Shifts
df_evening1 <- subset_shifts(df_EQ_5min, "Evening1", "Evening")
df_evening2 <- subset_shifts(df_EQ_5min, "Evening2", "Evening")
df_evening3 <- subset_shifts(df_EQ_5min, "Evening3", "Evening")
df_evening4 <- subset_shifts(df_EQ_5min, "Evening4", "Evening")
df_evening5 <- subset_shifts(df_EQ_5min, "Evening5", "Evening")
df_evening6 <- subset_shifts(df_EQ_5min, "Evening6", "Evening")
df_evening7 <- subset_shifts(df_EQ_5min, "Evening7", "Evening")

# Night Shifts
df_night1 <- subset_shifts(df_EQ_5min, "Night1", "Night")
df_night2 <- subset_shifts(df_EQ_5min, "Night2", "Night")
df_night3 <- subset_shifts(df_EQ_5min, "Night3", "Night")
df_night4 <- subset_shifts(df_EQ_5min, "Night4", "Night")
df_night5 <- subset_shifts(df_EQ_5min, "Night5", "Night")
df_night6 <- subset_shifts(df_EQ_5min, "Night6", "Night")
df_night7 <- subset_shifts(df_EQ_5min, "Night7", "Night")

# Create dataframe per shift
df_day_all <- rbind(df_day1, df_day2, df_day3, df_day4, df_day5, df_day6, df_day7, 
                    df_day8)
df_evening_all <- rbind(df_evening1, df_evening2, df_evening3, df_evening4, 
                        df_evening5, df_evening6, df_evening7)
df_night_all <- rbind(df_night1, df_night2, df_night3, df_night4, df_night5, 
                      df_night6, df_night7)

# Calculate Rest Periods --------------------------------------------------
# Create function for counting
rp <- function(df){
  rest_bed1 <- sum(df$restorative_bed1, na.rm = TRUE) # RP for bed 1
  rest_bed2 <- sum(df$restorative_bed2, na.rm = TRUE) # RP for bed 2
  duration_bed1 <- rest_bed1*5 # 1 RP represents 5 minute interval
  duration_bed2 <- rest_bed2*5
  return(c(rest_bed1, rest_bed2, duration_bed1, duration_bed2))
}

# Results for total periods and duration per shift and per bed (Preseted in Paper)
# cols=(total RPs bed 1; total RPs bed 2; duration of RPs bed 1; duration RPs bed 2)
rp_day_all <-rp(df_day_all)
rp_evening_all <- rp(df_evening_all)
rp_night_all <- rp(df_night_all)

# get means and sd
duration = NULL
mean = NULL
sd = NULL
mean_sd <- function(df, colname){
  df %>%
    mutate(
      sequence = data.table::rleid(df[[colname]] != 0),
    ) %>%
    filter(
      df[[colname]] != 0
    ) %>%
    group_by(
      shift, sequence
    ) %>%
    summarise(
      length = n()
    ) %>%
    summarise(
      duration = max(length, na.rm = TRUE),
      mean = mean(length, na.rm = TRUE),
      sd = sd(length, na.rm = TRUE)
    )
}

# Bed 1
new_names <- c("shift" , "duration", "mean", "sd" )

# Day
# Replace missing values with 0 so can combine
summary_day1_bed1 <- data.frame(matrix(nrow = 1, data = c("Day",0,0,0)))
names(summary_day1_bed1) <- new_names
summary_day3_bed1 <- data.frame(matrix(nrow = 1, data = c("Day",0,0,0)))
names(summary_day3_bed1) <- new_names
summary_day7_bed1 <- data.frame(matrix(nrow = 1, data = c("Day",0,0,0)))
names(summary_day7_bed1) <- new_names

# Evening
# Replace missing values with 0 so can combine
summary_evening6_bed1 <- data.frame(matrix(nrow = 1, data = c("Evening",0,0,0)))
names(summary_evening6_bed1) <- new_names
summary_evening5_bed2 <- data.frame(matrix(nrow = 1, data = c("Evening",0,0,0)))
names(summary_evening5_bed2) <- new_names
summary_evening6_bed2 <- data.frame(matrix(nrow = 1, data = c("Evening",0,0,0)))
names(summary_evening6_bed2) <- new_names

# Night
# Replace missing values with 0 so can combine
summary_night6_bed1 <- data.frame(matrix(nrow = 1, data = c("Night",0,0,0)))
names(summary_night6_bed1) <- new_names

# Combine beds day
summary_day1 <- cbind(summary_day1_bed1, mean_sd(df_day1, "restorative_bed2"))
summary_day2 <- cbind(mean_sd(df_day2, "restorative_bed1"), mean_sd(df_day2, "restorative_bed2"))
summary_day3 <- cbind(summary_day3_bed1, mean_sd(df_day3, "restorative_bed2"))
summary_day4 <- cbind(mean_sd(df_day4, "restorative_bed1"), mean_sd(df_day4, "restorative_bed2"))
summary_day5 <- cbind(mean_sd(df_day5, "restorative_bed1"), mean_sd(df_day5, "restorative_bed2"))
summary_day6 <- cbind(mean_sd(df_day6, "restorative_bed1"), mean_sd(df_day6, "restorative_bed2"))
summary_day7 <- cbind(summary_day7_bed1, mean_sd(df_day7, "restorative_bed2"))
summary_day8 <- cbind(mean_sd(df_day8, "restorative_bed1"), mean_sd(df_day8, "restorative_bed2"))

# Combine beds evening
summary_evening1 <- cbind(mean_sd(df_evening1, "restorative_bed1"), mean_sd(df_evening1, "restorative_bed2"))
summary_evening2 <- cbind(mean_sd(df_evening2, "restorative_bed1"), mean_sd(df_evening2, "restorative_bed2"))
summary_evening3 <- cbind(mean_sd(df_evening3, "restorative_bed1"), mean_sd(df_evening3, "restorative_bed2"))
summary_evening4 <- cbind(mean_sd(df_evening4, "restorative_bed1"), mean_sd(df_evening4, "restorative_bed2"))
summary_evening5 <- cbind(mean_sd(df_evening5, "restorative_bed1"), summary_evening5_bed2)
summary_evening6 <- cbind(summary_evening6_bed1, summary_evening6_bed2)
summary_evening7 <- cbind(mean_sd(df_evening7, "restorative_bed1"), mean_sd(df_evening7, "restorative_bed2"))

# Combine beds night
summary_night1 <- cbind(mean_sd(df_night1, "restorative_bed1"), mean_sd(df_night1, "restorative_bed2"))
summary_night2 <- cbind(mean_sd(df_night2, "restorative_bed1"), mean_sd(df_night2, "restorative_bed2"))
summary_night3 <- cbind(mean_sd(df_night3, "restorative_bed1"), mean_sd(df_night3, "restorative_bed2"))
summary_night4 <- cbind(mean_sd(df_night4, "restorative_bed1"), mean_sd(df_night4, "restorative_bed2"))
summary_night5 <- cbind(mean_sd(df_night5, "restorative_bed1"), mean_sd(df_night5, "restorative_bed2"))
summary_night6 <- cbind(summary_night6_bed1, mean_sd(df_night6, "restorative_bed2"))
summary_night7 <- cbind(mean_sd(df_night7, "restorative_bed1"), mean_sd(df_night7, "restorative_bed2"))

# Group Results to be used for statistics
summary_day <- rbind(summary_day1,summary_day2,summary_day3, summary_day4,
                     summary_day5,summary_day6,summary_day7,summary_day8)
colnames(summary_day) <- c('shift', 'duration_b1', 'mean_b1', 'sd_b1', 'shift', 'duration_b2', 'mean_b2', 'sd_b2')

summary_evening <- rbind(summary_evening1,summary_evening2,summary_evening3,
                         summary_evening4,summary_evening5,summary_evening6,summary_evening7)
colnames(summary_evening) <- c('shift', 'duration_b1', 'mean_b1', 'sd_b1', 'shift', 'duration_b2', 'mean_b2', 'sd_b2')

summary_night <- rbind(summary_night1,summary_night2,summary_night3,
                       summary_night4,summary_night5,summary_night6,summary_night7)
colnames(summary_night) <- c('shift', 'duration_b1', 'mean_b1', 'sd_b1', 'shift', 'duration_b2', 'mean_b2', 'sd_b2')


# Prepare Data for Further Analyses ---------------------------------------
# Convert means from character to numeric for further analysis
summary_day$mean_b1 <- as.numeric(summary_day$mean_b1)
summary_day$mean_b2 <- as.numeric(summary_day$mean_b2)
summary_day$duration_b1 <- as.numeric(summary_day$duration_b1)
summary_day$duration_b2 <- as.numeric(summary_day$duration_b2)

summary_evening$mean_b1 <- as.numeric(summary_evening$mean_b1)
summary_evening$mean_b2 <- as.numeric(summary_evening$mean_b2)
summary_evening$duration_b1 <- as.numeric(summary_evening$duration_b1)
summary_evening$duration_b2 <- as.numeric(summary_evening$duration_b2)

summary_night$mean_b1 <- as.numeric(summary_night$mean_b1)
summary_night$mean_b2 <- as.numeric(summary_night$mean_b2)
summary_night$duration_b1 <- as.numeric(summary_night$duration_b1)
summary_night$duration_b2 <- as.numeric(summary_night$duration_b2)

# Manually indicate missing values
summary_day$mean_b1[7] <- NA
summary_evening$mean_b1[6] <- NA
summary_night$mean_b1[6] <- NA
summary_evening$mean_b2[5] <- NA

# Calculate average number of restorative periods across both beds
summary_day$rest.average <- rowMeans(summary_day[,c(3,7)])
summary_evening$rest.average <- rowMeans(summary_evening[,c(3,7)])
summary_night$rest.average <- rowMeans(summary_night[,c(3,7)])

# Reformat mean restorative period data frame
df_shift_mean <- rbind(summary_day[c("shift","mean_b1", "mean_b2", "rest.average")], 
                        summary_evening[c("shift","mean_b1", "mean_b2", "rest.average")], 
                        summary_night[c("shift","mean_b1", "mean_b2", "rest.average")])


# Calculate average duration of restorative periods across both beds
summary_day$duration.average <- rowMeans(summary_day[,c(2,6)])
summary_evening$duration.average <- rowMeans(summary_evening[,c(2,6)])
summary_night$duration.average <- rowMeans(summary_night[,c(2,6)])

# Reformat duration of restorative period data frame
df_shift_duration <- rbind(summary_day[c("shift", "duration_b1","duration_b2", "duration.average")],
                      summary_evening[c("shift", "duration_b1","duration_b2", "duration.average")],
                      summary_night[c("shift", "duration_b1","duration_b2", "duration.average")])


# Calculate Statistics - Between Shifts ----------------------------------------

## Restorative Periods - comparing between shifts

# Occurrences of Restorative Periods per Shift
group_by(df_shift_mean, shift) %>%
  summarise(
    count = n(),
    mean_shift_mean = mean(rest.average, na.rm = TRUE),
    sd_shift_mean = sd(rest.average, na.rm = TRUE),
    mean_bed1_mean= mean(mean_b1, na.rm = TRUE),
    sd_bed1_mean = sd(mean_b1, na.rm = TRUE),
    mean_bed2_mean = mean(mean_b2, na.rm = TRUE),
    sd_bed2_mean = sd(mean_b2, na.rm = TRUE)
  )

# Occurrences: Mean of both beds across shifts (Presented in Paper)
# Compute the analysis of variance
res_shift_mean.aov <- aov(rest.average ~ shift, data = df_shift_mean)
# Summary of the analysis
summary(res_shift_mean.aov)

# Occurrences: Bed1 across shifts (Presented in Paper)
# Compute the analysis of variance
res_bed1_mean.aov <- aov(mean_b1 ~ shift, data = df_shift_mean)
# Summary of the analysis
summary(res_bed1_mean.aov)

# Occurrences: Bed2 across shifts (Presented in Paper)
# Compute the analysis of variance
res_bed2_mean.aov <- aov(mean_b2 ~ shift, data = df_shift_mean)
# Summary of the analysis
summary(res_bed2_mean.aov)


# Duration of Restorative Periods per Shift
group_by(df_shift_duration, shift) %>%
  summarise(
    count = n(),
    mean_shift_duration = mean(duration.average, na.rm = TRUE),
    sd_shift_duration = sd(duration.average, na.rm = TRUE),
    mean_bed1_duration = mean(duration_b1, na.rm = TRUE),
    sd_bed1_duration = sd(duration_b1, na.rm = TRUE),
    mean_bed2_duration = mean(duration_b2, na.rm = TRUE),
    sd_bed2_duration = sd(duration_b2, na.rm = TRUE)
  )

# Duration: Mean of both beds across shifts 
# Compute the analysis of variance
res_shift_duration.aov <- aov(duration.average ~ shift, data = df_shift_duration)
# Summary of the analysis
summary(res_shift_duration.aov)
TukeyHSD(res_shift_duration.aov)

# Duration: Bed1 across shifts (Presented in Paper)
# Compute the analysis of variance
res_bed1_duration.aov <- aov(duration_b1 ~ shift, data = df_shift_duration)
# Summary of the analysis
summary(res_bed1_duration.aov)
TukeyHSD(res_bed1_duration.aov)

# Duration: Bed2 across shifts (Presented in Paper)
# Compute the analysis of variance
res_bed2_duration.aov <- aov(duration_b2 ~ shift, data = df_shift_duration)
# Summary of the analysis
summary(res_bed2_duration.aov)
TukeyHSD(res_bed2_duration.aov)


# # Calculate Statistics - Between Beds -----------------------------------

## Restorative Periods - comparing between beds

# Reformat data frame for comparisons between beds(per shift not across shifts)
# B1 = Bed 1
full_df_b1 <- cbind(df_shift_mean, df_shift_duration)
full_df_b1 <- full_df_b1[-c(3,4,5,7,8)]
full_df_b1$bed <- 'bed1'

# B2 = Bed 2
full_df_b2 <- cbind(df_shift_mean, df_shift_duration)
full_df_b2 <- full_df_b2[-c(2,4,5,6,8)]
full_df_b2$bed <- 'bed2'

colnames(full_df_b1) <- c("shift","mean","duration","bed")    # Change column names
colnames(full_df_b2) <- c("shift","mean","duration","bed")    # Change column names

# Combine Beds 1 and 2 per shift
# Day shift
df_bed_day <- rbind(subset(full_df_b1, shift == 'Day'), subset(full_df_b2, shift == 'Day'))
df_bed_day <- df_bed_day[-c(1)]
# Evening shift
df_bed_evening <- rbind(subset(full_df_b1, shift == 'Evening'), subset(full_df_b2, shift == 'Evening'))
df_bed_evening <- df_bed_evening[-c(1)]
# Night shift
df_bed_night <- rbind(subset(full_df_b1, shift == 'Night'), subset(full_df_b2, shift == 'Night'))
df_bed_night <- df_bed_night[-c(1)]

# Occurrences and Duration of Restorative Periods per during DAY shift
group_by(df_bed_day, bed) %>%
  summarise(
    count = n(),
    mean_bed_day_duration = mean(duration, na.rm = TRUE),
    sd_bed_day_duration = sd(duration, na.rm = TRUE),
    mean_bed_day_mean = mean(mean, na.rm = TRUE),
    sd_bed_day_mean = sd(mean, na.rm = TRUE)
  )

# DAY: Unpaired two-sample t-test (Occurrences vs Bed) (Presented in Paper)
res_day_mean <-t.test(mean~bed, data = df_bed_day, var.equal=TRUE)
res_day_mean
# DAY: Unpaired two-sample t-test (Duration vs Bed)
res_day_duration <-t.test(duration~bed, data = df_bed_day, var.equal=TRUE)
res_day_duration

# Occurrences and Duration of Restorative Periods per during EVENING shift
group_by(df_bed_evening, bed) %>%
  summarise(
    count = n(),
    mean_bed_evening = mean(duration, na.rm = TRUE),
    sd_bed_evening = sd(duration, na.rm = TRUE),
    mean_bed_evening_mean = mean(mean, na.rm = TRUE),
    sd_bed_evening_mean = sd(mean, na.rm = TRUE)
  )

# EVENING: Unpaired two-sample t-test (Occurrences vs Bed)
res_evening_mean <-t.test(mean~bed, data = df_bed_evening, var.equal=TRUE)
res_evening_mean
# EVENING: Unpaired two-sample t-test (Duration vs Bed)
res_evening_duration <-t.test(duration ~ bed, data = df_bed_evening, var.equal=TRUE)
res_evening_duration

# Occurrences and Duration of Restorative Periods per during NIGHT shift
group_by(df_bed_night, bed) %>%
  summarise(
    count = n(),
    mean_bed_night = mean(duration, na.rm = TRUE),
    sd_bed_night = sd(duration, na.rm = TRUE),
    mean_bed_night_mean = mean(mean, na.rm = TRUE),
    sd_bed_night_mean = sd(mean, na.rm = TRUE)
  )

# NIGHT: Unpaired two-sample t-test (Duration vs Bed)
res_night_duration <-t.test(duration ~ bed, data = df_bed_night, var.equal=TRUE)
res_night_duration
# NIGHT: Unpaired two-sample t-test (Occurrences vs Bed)
res_night_mean <-t.test(mean~bed, data = df_bed_night, var.equal=TRUE)
res_night_mean
