# Supplementary material for: Characterization of sound pressure levels and sound sources in the intensive care unit: a 1 week observational study
Source: Front Med (Lausanne). 2023 Jul 13;10:1219257. doi: 10.3389/fmed.2023.1219257 (PMC10382019; doi:10.3389/fmed.2023.1219257)
Supplement: Supplementary file 2 [file Data_Sheet_2.zip › SoundPressureLevelsCalculation.R]

library(tidyverse)
library(dplyr)
library(readxl)

# Load Data ---------------------------------------------------------------
setwd("SET FILE PATH")

# Load data
df <- read_excel("SupplementaryData.xlsx", sheet = "Decibel Levels LAeq8h")

# Create new dataframes
df_LAeq <- df[,(1:4)]
df_LAFmax <- df[,c("device", "LAFmax.Day", "LAFmax.Evening","LAFmax.Night")]
df_LAFmin <- df[,c("device", "LAFmin.Day", "LAFmin.Evening","LAFmin.Night")]

df_Shift_LAeq <- df[,c("Shift", "Laeq.Average")]
df_Shift_LAFmax <- df[,c("Shift", "LAFmax.Average")]
df_Shift_LAFmin <- df[,c("Shift", "LAFmin.Average")]

# Shift vs device ---------------------------------------------------------
# LAeq
group_by(df_LAeq, device) %>%
  summarise(
    count = n(),
    mean_Day = mean(Laeq.Day, na.rm = TRUE),
    sd_Day = sd(Laeq.Day, na.rm = TRUE),
    mean_Evening = mean(Laeq.Evening, na.rm = TRUE),
    sd_Evening = sd(Laeq.Evening, na.rm = TRUE),
    mean_Night = mean(Laeq.Night, na.rm = TRUE),
    sd_Night = sd(Laeq.Night, na.rm = TRUE)
  )

# Compute the analysis of variance
res_LAeqDay.aov <- aov(Laeq.Day ~ device, data = df_LAeq)
# Summary of the analysis
summary(res_LAeqDay.aov)
TukeyHSD(res_LAeqDay.aov)

# Compute the analysis of variance
res_LAeqEvening.aov <- aov(Laeq.Evening ~ device, data = df_LAeq)
# Summary of the analysis
summary(res_LAeqEvening.aov)
TukeyHSD(res_LAeqEvening.aov)

# Compute the analysis of variance
res_LAeqNight.aov <- aov(Laeq.Night ~ device, data = df_LAeq)
# Summary of the analysis
summary(res_LAeqNight.aov)


# LAFmax
group_by(df_LAFmax, device) %>%
  summarise(
    count = n(),
    mean_Day = mean(LAFmax.Day, na.rm = TRUE),
    sd_Day = sd(LAFmax.Day, na.rm = TRUE),
    mean_Evening = mean(LAFmax.Evening, na.rm = TRUE),
    sd_Evening = sd(LAFmax.Evening, na.rm = TRUE),
    mean_Night = mean(LAFmax.Night, na.rm = TRUE),
    sd_Night = sd(LAFmax.Night, na.rm = TRUE)
  )

# Compute the analysis of variance
res_LAFmaxDay.aov <- aov(LAFmax.Day ~ device, data = df_LAFmax)
# Summary of the analysis
summary(res_LAFmaxDay.aov)
TukeyHSD(res_LAFmaxDay.aov)

# Compute the analysis of variance
res_LAFmaxEvening.aov <- aov(LAFmax.Evening ~ device, data = df_LAFmax)
# Summary of the analysis
summary(res_LAFmaxEvening.aov)
TukeyHSD(res_LAFmaxEvening.aov)

# Compute the analysis of variance
res_LAFmaxNight.aov <- aov(LAFmax.Night ~ device, data = df_LAFmax)
# Summary of the analysis
summary(res_LAFmaxNight.aov)

# LAFmin
group_by(df_LAFmin, device) %>%
  summarise(
    count = n(),
    mean_Day = mean(LAFmin.Day, na.rm = TRUE),
    sd_Day = sd(LAFmin.Day, na.rm = TRUE),
    mean_Evening = mean(LAFmin.Evening, na.rm = TRUE),
    sd_Evening = sd(LAFmin.Evening, na.rm = TRUE),
    mean_Night = mean(LAFmin.Night, na.rm = TRUE),
    sd_Night = sd(LAFmin.Night, na.rm = TRUE)
  )

# Compute the analysis of variance
res_LAFminDay.aov <- aov(LAFmin.Day ~ device, data = df_LAFmin)
# Summary of the analysis
summary(res_LAFminDay.aov)
TukeyHSD(res_LAFminDay.aov)

# Compute the analysis of variance
res_LAFminEvening.aov <- aov(LAFmin.Evening ~ device, data = df_LAFmin)
# Summary of the analysis
summary(res_LAFminEvening.aov)
TukeyHSD(res_LAFminEvening.aov)

# Compute the analysis of variance
res_LAFminNight.aov <- aov(LAFmin.Night ~ device, data = df_LAFmin)
# Summary of the analysis
summary(res_LAFminNight.aov)
TukeyHSD(res_LAFminNight.aov)


# Measurement Type (LAeq/LAFmax/LAFmin) versus Shift ----------------------

# Shift LAeq
group_by(df_Shift_LAeq, Shift) %>%
  summarise(
    count = n(),
    mean_shift_LAeq = mean(Laeq.Average, na.rm = TRUE),
    sd_shift_LAeq = sd(Laeq.Average, na.rm = TRUE),
  )

# Compute the analysis of variance
res_shift_LAeq.aov <- aov(Laeq.Average ~ Shift, data = df_Shift_LAeq)
# Summary of the analysis
summary(res_shift_LAeq.aov)
TukeyHSD(res_shift_LAeq.aov)

# Shift LAFmax
group_by(df_Shift_LAFmax, Shift) %>%
  summarise(
    count = n(),
    mean_shift_LAFmax = mean(LAFmax.Average, na.rm = TRUE),
    sd_shift_LAFmax = sd(LAFmax.Average, na.rm = TRUE),
  )

# Compute the analysis of variance
res_shift_LAFmax.aov <- aov(LAFmax.Average ~ Shift, data = df_Shift_LAFmax)
# Summary of the analysis
summary(res_shift_LAFmax.aov)

# Shift LAFmin
group_by(df_Shift_LAFmin, Shift) %>%
  summarise(
    count = n(),
    mean_shift_LAFmin = mean(LAFmin.Average, na.rm = TRUE),
    sd_shift_LAFmin = sd(LAFmin.Average, na.rm = TRUE),
  )

# Compute the analysis of variance
res_shift_LAFmin.aov <- aov(LAFmin.Average ~ Shift, data = df_Shift_LAFmin)
# Summary of the analysis
summary(res_shift_LAFmin.aov)
